# Supplementary material for: Existing evidence on the impact of climate risk on real estate valuations: a systematic map
Source: Environ Evid. 2026 Jun 23;15:8. doi: 10.1186/s13750-026-00389-6 (PMC13292335; doi:10.1186/s13750-026-00389-6)
Supplement: Supplementary file 3 — Supplementary Material 3. [file 13750_2026_389_MOESM3_ESM.xlsx]

## Sheet: Peer-reveiwed Literature
Source	Type of document	Year	Authors	Title	DOI	Source title	Abstract	Include at full text? (0-1)	Reason for exclusion	Reason for exclusion - synthetic	Reason for exclusion - PECO
Web Of Science	Journal Article	2021	Scarpa, F; Tagliafico, LA; Bianco, V	Financial and energy performance analysis of efficiency measures in residential buildings. A probabilistic approach	10.1016/j.energy.2021.121491	ENERGY	The present paper presents a methodology to effectively address the evaluation of building energy retrofitting projects in a highly uncertain context. Buildings are modelled in terms of archetypes which are characterized by specific features, e.g., U-values, heating plant typology, surface to volume ratio, etc. By using the Monte Carlo approach, the proposed method can address the influence of mo…	0	"Conversely, the present analysis is aimed at the case of an investor, typically a utility, an energy supplier or a financial institution, which needs to decide in advance what types of energy renovation, and on which type of building, would be profitable. "	No clear connection with climate risks	Comparator
Web Of Science	Journal Article	2016	Grieser, J; Terenzi, F	Modeling Financial Losses Resulting from Tornadoes in European Countries	10.1175/WCAS-D-15-0036.1	WEATHER CLIMATE AND SOCIETY	Tornadoes are a notorious, common threat to human life and property in the United States. Although less common, violent tornadoes are also reported in Europe. The authors aim for an estimation of the average annual loss ratio of European buildings due to tornadoes. An aggregated loss model is used that takes as input the tornado intensity distribution over the Fujita scale (F scale), the distribu…	0	The paper simply offers an interpretation of past events' damages	No focus on housing market	Comparator
Scopus	Journal Article	2017	Di Giuseppe E.; Iannaccone M.; Telloni M.; D'Orazio M.; Di Perna C.	Probabilistic life cycle costing of existing buildings retrofit interventions towards nZE target: Methodology and application example	10.1016/j.enbuild.2017.03.055	Energy and Buildings	One of the major challenge facing the achievement of nZE standards in existing buildings is the economic issue: the evidence of monetary gains of energy savings facing high investment costs seems still rather limited to the investors’ eyes. In this context, LCC methods have gained much importance in recent years. However, they present a limitation due to the notable simplifications and hypothesis…	0	The results present the global costs but there is no actual comparison with brown assets or any evidence of impact on values	Missing a comparator	Comparator
Scopus	Journal Article	2016	Tuscher M.; Hanak T.	Evaluation of flood losses to buildings: Effect of room dimensions	10.3311/PPso.8158	Periodica Polytechnica Social and Management Sciences	Currently, the use of loss curves is largely limited, since they are usually based only on a few selected parameters. As a result, the amount of estimated losses may not fully correspond to the real costs of restoring the building to its original condition. The aim of the presented research is to determine whether the factor of room dimensions has a significant effect on the amount of unit flood …	0	"The objective of this paper is to analyse another factor that might have an impact on the accuracy of loss evaluation. Specifically, this research aims to assess the significance of the impact of room dimensions in residential buildings – in particular the impact of room areas and shapes – on the amount of unit loss per 1 m2 of floor area."	Non-relevant independent variable	Intervention/exposure
Scopus	Journal Article	2022	Franco S.F.; Cutter W.B.	The determinants of non-residential real estate values with special reference to environmental local amenities	10.1016/j.ecolecon.2022.107485	Ecological Economics	This paper presents the results of an empirical study of the determinants of non-residential real estate values in Los Angeles County. The data base consists of 13, 370 property transactions from 1996 to 2005. Separate spatial econometric models are developed for industrial, commercial, retail and office properties. The study focuses on the impact on property values of environmental local ameniti…	0	No focus on climate risk	No clear connection with climate risks	Intervention/exposure
Scopus	Journal Article	2023	Chwiałkowski C.; Zydroń A.; Kayzer D.	Assessing the Impact of Selected Attributes on Dwelling Prices Using Ordinary Least Squares Regression and Geographically Weighted Regression: A Case Study in Poznań, Poland	10.3390/land12010125	Land	The price of dwellings is determined by a number of attributes among which location factors are usually the most important. Comprehensive analyses of the real estate market should take into account a broad spectrum of attributes including economic factors, physical, neighborhood and environment characteristics. The primary objective of the study was to answer the question of what determinants aff…	0	No mention of any form of climate risk	No clear connection with climate risks	Intervention/exposure
Scopus	Journal Article	2023	Davis J.; Hagen B.; Mahid Y.; Pijawka D.	EVALUATING PROPERTY VALUE IMPACT FROM WATER-RELATED ‘GREEN INFRASTRUCTURE’: A HEDONIC MODELING APPROACH	10.3992/jgb.18.1.3	Journal of Green Building	Over the past several decades, the rapid growth of Southwestern United States desert cities is creating significant climate and water scarcity challenges. City planners are using green infrastructure to mitigate these challenges and develop more livable, sustainable, and resilient communities. This study uses hedonic pricing modeling (HPM) to evaluate how constructed wastewater wetlands impact ho…	0	No real climate risk is mentioned. While the construction of the wetlands may indeed be part of a policy to increase the resiliance of the areas, there is no mention to any climatic hazard	No clear connection with climate risks	Intervention/exposure
Scopus	Journal Article	2020	Han Y.; Ash K.; Mao L.; Peng Z.-R.	An agent-based model for community flood adaptation under uncertain sea-level rise	10.1007/s10584-020-02802-6	Climatic Change	Adaptation has become the major approach to reduce the adverse effects of storm surge and sea-level rise. However, maladaptation can happen when adaptation actions unintentionally increase community vulnerability. To evaluate the adequacy and efficacy of adaptation policies under uncertain sea-level rise, this study presents an agent-based model by integrating the random nature of storm surges, p…	0	I am quoting from the paper: " The modeling approach developed in this study can be used as a policy analysis tool to measure the impacts of sea-level rise and the effectiveness of adaptation strategies in coastal communities.". Out of our scope	Missing a comparator	Outcome
Scopus	Journal Article	2018	Peng B.; Song J.	A case study of preliminary cost-benefit analysis of building levees to mitigate the joint effects of sea level rise and storm surge	10.3390/w10020169	Water (Switzerland)	Sea-level rise (SLR) will magnify the impacts of storm surge; the resulting severe flooding and inundation can cause huge damage to coastal communities. Community leaders are considering implementing adaptation strategies, typically hard engineering projects, to protect coastal assets and resources. It is important to understand the costs and benefits of the proposed project before any decision i…	0	It is a cost-benefit analysis. No impact on selling prices or returns is revealed	Non-relevant independent variable	Outcome
Web Of Science	Journal Article	2018	Paul, SH; Sharif, HO	Analysis of Damage Caused by Hydrometeorological Disasters in Texas, 1960-2016	10.3390/geosciences8100384	GEOSCIENCES	Property damages caused by hydrometeorological disasters in Texas during the period 1960-2016 totaled $54.2 billion with hurricanes, tropical storms, and hail accounting for 56%, followed by flooding and severe thunderstorms responsible for 24% of the total damages. The current study provides normalized trends to support the assertion that the increase in property damage is a combined contributio…	0	It is just a review of insurance data	No focus on housing market	Outcome
Scopus	Journal Article	2019	Diaz J.; Joseph M.B.	Predicting property damage from tornadoes with zero-inflated neural networks	10.1016/j.wace.2019.100216	Weather and Climate Extremes	Tornadoes are the most violent of all atmospheric storms. In a typical year, the United States experiences hundreds of tornadoes with associated damages on the order of one billion dollars. Community preparation and resilience would benefit from accurate predictions of these economic losses, particularly as populations in tornado-prone areas increase in density and extent. Here, we use a zero-inf…	0	It is mostly a theoretical discussion on how to use neural networks and assess their fit	Presents a model	Outcome
Scopus	Journal Article	2019	Hirsch J.; Spanner M.; Bienert S.	The carbon risk real estate monitor - Developing a framework for science-based decarbonizing and reducing stranding risks within the commercial real estate sector	10.22300/1949-8276.11.1.174	Journal of Sustainable Real Estate	Key obstacles to achieving the ambitious decarbonization targets determined in the Paris Agreement include the poor energy efficiency of the European commercial real estate sector and excessively low refurbishments rates due to uncertainty and a lack of transparency regarding future regulatory guidelines. This paper introduces the Carbon Risk Real Estate Monitor (CRREM), aimed at accelerating dec…	0	It simply presents the CRREM model	Presents a model	Outcome
Scopus	Journal Article	2020	Spanner M.M.; Wein J.	Carbon risk real estate monitor: making decarbonisation in the real estate sector measurable	10.1108/JERER-05-2020-0031	Journal of European Real Estate Research	Purpose: The purpose of this paper is to investigate the functionality and effectiveness of the Carbon Risk Real Estate Monitor (CRREM tool). The aim of the project, supported by the European Union’s Horizon 2020 research and innovation program, was to develop a broadly accepted tool that provides investors and other stakeholders with a sound basis for the assessment of stranding risks. Design/me…	0	It simply presents the tool	Presents a model	Outcome
Scopus	Journal Article	2020	Koks E.E.; Haer T.	A high-resolution wind damage model for Europe	10.1038/s41598-020-63580-w	Scientific Reports	Extreme wind events are among the costliest natural disasters in Europe, causing severe damages every year. Despite the significant impact, damages related to windstorms are an understudied topic in academia. For damage estimates, the community mostly relies on post-disaster insurance data, which is often not publicly available. Few studies offer more generic tools, but again these are often base…	0	Main focus is the presentation of a model to estimate wind damage	Presents a model	Outcome
Scopus	Journal Article	2023	Li B.; Spence S.M.J.	Real-time forecast of hurricane-induced damage risk to envelope systems of engineered buildings through metamodeling	10.1016/j.jweia.2022.105273	Journal of Wind Engineering and Industrial Aerodynamics	The growing intensity and frequency of extreme wind events, together with the continued economic and population growth of coastal areas, has created an urgent need for methodologies that can inform emergency responders and managers of the increasing risk to the infrastructure of these areas. To this end, this work outlines a real-time risk forecast framework for hurricane-induced damage to buildi…	0	No actual economic impact is reported. But it could be interesting for us as a starting point if we decided to model wind damages	Non-relevant independent variable	Outcome
Scopus	Journal Article	2022	Hirvonen J.; Saari A.; Jokisalo J.; Kosonen R.	Socio-economic impacts of large-scale deep energy retrofits in Finnish apartment buildings	10.1016/j.jclepro.2022.133187	Journal of Cleaner Production	Energy use in buildings is a major source of carbon dioxide (CO2) emissions in Europe. Energy use is a major expense for building owners, but also a source of tax revenue for the government. Deep energy retrofitting of buildings can significantly reduce the energy consumption and CO2 emissions of buildings. However, the environmental benefits are linked to the CO2 emissions of the national energy…	0	No evidence of the impact on prices and values	Non-relevant independent variable	Outcome
Scopus	Journal Article	2021	Han Y.; Mozumder P.	Building-level adaptation analysis under uncertain sea-level rise	10.1016/j.crm.2021.100305	Climate Risk Management	Recent studies show climate-induced sea-level rise (SLR) will accelerate storm surge impacts in many coastal areas around the world. The decision-making of building-level adaptation strategies is a challenging task due to uncertain climate impacts. This study evaluates building-level adaptation strategies through a dynamic programming-based cost-benefit analysis approach to incorporate the latest…	0	No impact on value	Non-relevant independent variable	Outcome
Scopus	Journal Article	2016	Parkinson A.; Hill S.; Wheal R.	An income-based analysis of the value premise for property energy performance	10.1016/j.energy.2016.03.019	Energy	There is a body of literature that has given some empirical support to the notion that energy efficient buildings may be associated with significant financial premiums. However, such evidence is not entirely conclusive and may be confounded by an associated workplace quality factor. In light of the perceived lack of clarity within this body of literature to provide empirical support to the existe…	0	Results are reported in excess returns	Non-relevant independent variable	Outcome
Scopus	Journal Article	2020	Parton L.C.; Dundas S.J.	Fall in the sea, eventually? A green paradox in climate adaptation for coastal housing markets	10.1016/j.jeem.2020.102381	Journal of Environmental Economics and Management	Efficient adaptation to climate change in coastal areas is likely to require public policy interventions. New policies or expectations of policy changes that impact private assets, such as housing, may generate economic incentives that result in unintended consequences. We examine the effect on new housing development resulting from a scientific report by a regulatory agency mandating coastal com…	0	The dependent variable in the analysis is the number of permits for new residential units	Non-relevant independent variable	Outcome
Scopus	Journal Article	2021	Chakraborty D.; Alam A.; Chaudhuri S.; Başağaoğlu H.; Sulbaran T.; Langar S.	Scenario-based prediction of climate change impacts on building cooling energy consumption with explainable artificial intelligence	10.1016/j.apenergy.2021.116807	Applied Energy	In this paper, we present a newly developed eXplainable artificial intelligence (XAI) model to analyze the impacts of climate change on the cooling energy consumption (Ec) in buildings, predict long-term Ec under the new shared socioeconomic pathway (SSP) climate change scenarios, and explain the underlying reasons behind the predictions. Such analyses and future predictions are imperative to all…	0	The focus is on cooling energy consumption	Non-relevant independent variable	Outcome
Scopus	Journal Article	2018	Done J.M.; Simmons K.M.; Czajkowski J.	Relationship between Residential Losses and Hurricane Winds: Role of the Florida Building Code	10.1061/AJRUA6.0000947	ASCE-ASME Journal of Risk and Uncertainty in Engineering Systems, Part A: Civil Engineering	The effectiveness of the Florida Building Code (FBC) against the impacts of wind speed, duration of strong winds, and wind directional change is quantified. For seven historical hurricanes that impacted Florida during 2004 and 2005, wind speed, duration, and directional change are significantly correlated with insured wind loss. Loss increases loglinearly with wind speed, loss has a step-function…	0	The focus is on the building code	Missing a comparator	Outcome
Scopus	Journal Article	2022	Anderson R.B.	The taboo of retreat: The politics of sea level rise, managed retreat, and coastal property values in California	10.1002/sea2.12247	Economic Anthropology	This article uses anthropological and historical perspectives to explore ongoing conflicts over “managed retreat” and property values along the California coast. Proponents of managed retreat argue that coastal communities need to start planning for the impending effects of sea level rise, including retreating or relocating away from vulnerable coastal spaces. Some residents and organizations opp…	0	The paper does deal with coastal property values but the analysis only offers anthropological and historical perspectives	Non-relevant independent variable	Outcome
Scopus	Journal Article	2023	Hu M.	An evaluation of the retrofit net zero building performances: life cycle energy, emissions and cost	10.1080/09613218.2022.2142497	Building Research and Information	This study aims to assess the comprehensive energy, environmental and economic performance of a retrofit zero energy building (ZEB). Three life cycle assessments were conducted: life cycle energy (LCE), life cycle carbon emissions (LCCE) and life cycle cost (LCC). Actual building construction cost data and energy use data were used in the assessments. The analysis results indicated that during th…	0	The paper does mention potential benefits in terms of reduced costs from the increased energy efficiency. While, in theory, these reduced costs may lead to a better economic valuation of the building, there is no mention of that. What we are lacking here is a valid outcome. Check the protocol: we are looking for a variation in the value of the asset.	Non-relevant independent variable	Outcome
Scopus	Journal Article	2017	Dubbelboer J.; Nikolic I.; Jenkins K.; Hall J.	An agent-based model of flood risk and insurance	10.18564/jasss.3135	JASSS	Flood risk emerges from the dynamic interaction between natural hazards and human vulnerability. Methods for the quantification of flood risk are well established, but tend to deal with human and economic vulnerability as being static or changing with an exogenously defined trend. In this paper we present an Agent-Based Model (ABM) developed to simulate the dynamical evolution of flood risk and v…	0	The paper mostly deals with studying the impact of a new insurance scheme, but does not touch upon housing values: "The purpose of the model is to investigate the role of flood protection measures in risk reduction, the working of the existing public-private flood insurance partnership in the UK and the proposed new insurance scheme Flood Re and how these schemes can be used to incentivize risk m…	Non-relevant independent variable	Outcome
Scopus	Journal Article	2023	Anderegg W.R.L.; Collins T.; Grineski S.; Nicholls S.; Nolte C.	Climate change greatly escalates forest disturbance risks to US property values	10.1088/1748-9326/ace639	Environmental Research Letters	Anthropogenic climate change is projected to drive increases in climate extremes and climate-sensitive ecosystem disturbances such as wildfire with enormous economic impacts. Understanding spatial and temporal patterns of risk to property values from climate-sensitive disturbances at national and regional scales and from multiple disturbances is urgently needed to inform risk management and polic…	0	The paper reports estimates of the value of the assets at risk but no concreate impact on sale prices or valuations. It deals with exposure, not with actual impact. It provides an estimate of the value of the assets at risk, but does not say anything on how this value may change	Non-relevant independent variable	Outcome
Scopus	Journal Article	2023	Bogani A.; Faccenda G.; Riva P.; Richetin J.; Pancani L.; Sacchi S.	The near-miss effect in flood risk estimation: A survey-based approach to model private mitigation intentions into agent-based models	10.1016/j.ijdrr.2023.103629	International Journal of Disaster Risk Reduction	Behavioral reactions to natural hazards, including floods, and mitigation intentions are strongly predicted by risk perception. Among the different psychological processes forging individuals’ risk-estimation, the present work focuses on the near-miss effect, the human tendency to underestimate the risks when a previous negative outcome is avoided by chance. Study 1 (N = 241) investigates the nea…	0	The study conducts a survey to investigate how experiencing "near-miss" events affects people's behavior towards flood insurance. No economic imapct is reported	No focus on housing market	Outcome
Scopus	Journal Article	2023	Hjerpe E.E.; Colavito M.M.; Edgeley C.M.; Burnett J.T.; Combrink T.; Vosick D.; Sanchez Meador A.	Measuring the long-term costs of uncharacteristic wildfire: A case study of the 2010 Schultz Fire in Northern Arizona	10.1071/WF23036	International Journal of Wildland Fire	Background: Wildfires often have long-lasting costs that are difficult to document and are rarely captured in full. Aims: We provide an example for measuring the full costs of a single wildfire over time, using a case study from the 2010 Schultz Fire near Flagstaff, Arizona, to enhance our understanding of the long-term costs of uncharacteristic wildfire. Methods: We conducted a partial remeasure…	0	The study does not offer any original insights on the impact of the wildfire on housing prices. The damages to properties that are reported here are actually taken from another paper, by different authors (Mueller at al. 2018), which is reviewed later on in this list	Non-relevant independent variable	Outcome
Scopus	Journal Article	2016	Kim J.M.; Woods P.K.; Park Y.J.; Son K.	Estimating the Texas Windstorm Insurance Association claim payout of commercial buildings from Hurricane Ike	10.1007/s11069-016-2425-7	Natural Hazards	Following growing public awareness of the danger from hurricanes and tremendous demands for analysis of loss, many researchers have conducted studies to develop hurricane damage analysis methods. Although researchers have identified the significant indicators, there is currently a shortage of comprehensive research for identifying the relationship among the vulnerabilities, natural disasters, and…	0	We look for evidence of climate risk impacts on housing values. This seems to be close, but not enough. The state goals are: (1) to identify the relationships among hurricane damage, vulnerability indicators, and hazard indicators for commercial buildings, (2) to predict hurricane damage by vulnerability factors and hazard indicators, based on insured loss payments for the Texas coastal counties,…	Presents a model	Outcome
Scopus	Journal Article	2022	Lou Y.; Yang Y.; Ye Y.; He C.; Zuo W.	The economic impacts of carbon emission trading scheme on building retrofits: A case study with U.S. medium office buildings	10.1016/j.buildenv.2022.109311	Building and Environment	As a popular emission reduction tool, the carbon emission trading scheme (ETS) can potentially add an economic incentive for building owners to retrofit buildings in addition to the cost savings in energy. However, the additional economic benefits of building retrofits brought by ETS has not been quantitively investigated yet. To fill this gap, this study proposed a systematic economic evaluation…	0		Missing a comparator	Outcome
Web Of Science	Journal Article	2014	Parkinson, A; Guthrie, P	Evaluating the energy performance of buildings within a value at risk framework with demonstration on UK offices	10.1016/j.apenergy.2014.07.074	APPLIED ENERGY	Facility quality is dependent on the performance of utility infrastructure and local weather conditions in addition to social context. Theoretically, improvements in facility quality such as energy performance should reduce marginal costs of consumption for occupiers so as to increase asset values. This research explores the relationship between expectations of building energy performance and the…	0	The focus is from an investment perspective and measures the results in terms of excess returns	Non-relevant independent variable	Outcome
Scopus	Journal Article	2022	Jung J.H.; Smith G.	Earthquakes and Home Prices: The Napa and Ridgecrest Quakes	10.1080/10527001.2021.2008093	Journal of Housing Research	A comparison of residential home sales six months before and after the 2014 South Napa and 2019 Ridgecrest earthquake sequences shows that prices dropped substantially, and that the effects on individual home prices were directly related to the intensity with which the earthquakes were felt at the location of each home. © 2021 American Real Estate Society.	0	Earthquake is out of the list of events we consider. Also, I am pretty sure we did so upon a reviewer's suggestion	No clear connection with climate risks	Population
Scopus	Journal Article	2020	Westcott M.; Ward J.; Surminski S.; Sayers P.; Bresch D.N.; Claire B.	Be prepared: Exploring future climate-related risk for residential and commercial real estate portfolios	10.3905/jai.2020.1.100	Journal of Alternative Investments	This article explores how real estate investors and lenders can assess and manage the physical risks of climate change through wellestablished risk models and climate scenarios. The authors propose a methodology that real estate investors and lenders can use to improve their understanding and management of these risks. The methodology is applied to a sample of 12 real estate portfolios with a tot…	0	It is a global application. Even when assets are located in Europe it is hard to distinguish what country they belong too. The metrics of focus is the increased in expected annual losses.	Out of geographical bounderies	Population
Web Of Science	Journal Article	2015	Cui, W; Caracoglia, L	Simulation and analysis of intervention costs due to wind-induced damage on tall buildings	10.1016/j.engstruct.2015.01.001	ENGINEERING STRUCTURES	A numerical algorithm is developed for estimating the life-cycle monetary losses (maintenance and repair costs) due to wind-induced damage on tall buildings. The wind loading on tall buildings is evaluated by combining the effect of buffeting forces and vortex shedding forces. The translation process theory is subsequently used to estimate the peak value of the resultant response, which is a non-…	0	It is interesting but: 1) it presents a model, 2) when it shows an application, it is based on an ideal building (the CAARC building)	Presents a model	Population
Scopus	Journal Article	2020	Leal M.; Fragoso M.; Lopes S.; Reis E.	Material damage caused by high-magnitude rainfall based on insurance data: Comparing two flooding events in the Lisbon Metropolitan Area and Madeira Island, Portugal	10.1016/j.ijdrr.2020.101806	International Journal of Disaster Risk Reduction	This research quantifies and compares the material damage caused by flooding resulting from the two most extreme rainfall events of the 21st century in two Portuguese regions, using insurance data: the Lisbon Metropolitan Area (LMA) and Madeira Island. During the 2000–2011 period, 24% of the claims and 40% of the payouts in the LMA were caused by the February 2008 event. In Madeira, the February …	0	Just presents summary statistics for insurance claims, the characteristics of the two flood events, the vulnerability of people	Non-relevant independent variable	Population
Scopus	Journal Article	2021	Lüthi S.; Aznar-Siguan G.; Fairless C.; Bresch D.N.	Globally consistent assessment of economic impacts of wildfires in CLIMADA v2.2	10.5194/gmd-14-7175-2021	Geoscientific Model Development	In light of the dramatic increase in economic impacts due to wildfires over recent years, the need for globally consistent impact modelling of wildfire damages is ever increasing. Insurance companies, individual households, humanitarian organizations, governmental authorities, and investors and portfolio owners are increasingly required to account for climate-related physical risks. In response t…	0	Out of geographical scope but the model could be interesting for us to replicate	Out of geographical bounderies	Population
Scopus	Journal Article	2022	Bayas-Jiménez L.; Martínez-Solano F.J.; Iglesias-Rey P.L.; Boano F.	Economic Analysis of Flood Risk Applied to the Rehabilitation of Drainage Networks	10.3390/w14182901	Water (Switzerland)	Over time, cities have grown, developing various activities and accumulating important economic assets. Floods are a problem that worry city administrators who seek to make cities more resilient and safer. This increase in flood events is due to different causes: poor planning, population increase, aging of networks, etc. However, the two main causes for the increase in urban flooding are the inc…	0	Real estate is not the real focus of the paper. Flood damages are simply considered as the objective of a minimization function that is used to identify the best strategy (cost-wise) for networks pipelines replacement.	No focus on housing market	Population
Scopus	Journal Article	2021	Koç G.; Natho S.; Thieken A.H.	Estimating direct economic impacts of severe flood events in Turkey (2015–2020)	10.1016/j.ijdrr.2021.102222	International Journal of Disaster Risk Reduction	Over the past decades, floods have caused significant financial losses in Turkey, amounting to US$ 800 million between 1960 and 2014. With the Sendai Framework for Disaster Risk Reduction 2015–2030 (SFDRR), it is aimed to reduce the direct economic loss from disasters in relation to the global gross domestic product (GDP) by 2030. Accordingly, a methodology based on experiences from developing co…	0	The focus is probably too broad to provide valuable insights on the impact of climate risk on real estate. The computation of damages for this sector seems to rely more on assumptions than on actual data: "Residential sector: The average size of the residential facilities (S) was considered to be 45 m2 and the average construction cost (C) per unit area was calculated by Eq. (7) as suggested by U…	Non-relevant independent variable	Population
Scopus	Journal Article	2020	Kakareko G.; Jung S.; Vanli O.A.	Hurricane risk analysis of the residential structures located in Florida	10.1080/23789689.2019.1632599	Sustainable and Resilient Infrastructure	Florida has distinctively different regions, in terms of population density and hurricane risk. The objective of the article is to understand the characteristics of hurricane loss in different regions of Florida. Two different structures with different components capacities were taken into consideration. The first structure does not meet the current building standards in terms of the high wind pe…	0	The paper presents a work on two reference buildings. No evidence of actual impact. It is theoretical application	Non-relevant independent variable	Population
Scopus	Journal Article	2018	Warren-Myers G.; Aschwanden G.; Fuerst F.; Krause A.	Estimating the potential risks of sea level rise for public and private property ownership, occupation and management	10.3390/risks6020000	Risks	The estimation of future sea level rise (SLR) is a major concern for cities near coastlines and river systems. Despite this, current modelling underestimates the future risks of SLR to property. Direct risks posed to property include inundation, loss of physical property and associated economic and social costs. It is also crucial to consider the risks that emerge from scenarios after SLR. These …	0	The study is based in Australia	Out of geographical bounderies	Population
Scopus	Journal Article	2023	Ayoola A.B.; Oladapo A.R.; Ojo B.; Oyetunji A.K.	Modelling coastal externalities effects on residential housing values	10.1108/IJHMA-05-2022-0071	International Journal of Housing Markets and Analysis	Purpose: This paper aims to examine the impact of coastline on the rental value of residential property in proximity to the coastline, using the hedonic pricing model from two perspectives. First, Model 1A–C accounted for estimating the influence of coastal amenities while controlling for other housing attributes influencing rent. Second, Model 2A–C accounted for the interaction between coastal a…	0	The study is set in Lagos, Nigeria	Out of geographical bounderies	Population
Web Of Science	Journal Article	2019	Pilla, F; Gharbia, SS; Lyons, R	How do households perceive flood-risk? The impact of flooding on the cost of accommodation in Dublin, Ireland	10.1016/j.scitotenv.2018.08.439	SCIENCE OF THE TOTAL ENVIRONMENT	Climate change and human behaviour, such as building on floodplains, are increasing the incidence of floods in urban areas. This paper investigates the relationship between flood risk and residential accommodation costs, both sales and rental, using a detailed dataset of over 650,000 sale and rental listings in Dublin, Ireland over the period 2006-2015. These are combined with detailed data for t…	0	Duplicate		Population
Web Of Science	Journal Article	2023	Tarui, N; Urbanski, S; Lam, QL; Coffman, M; Newfield, C	Sea level rise risk interactions with coastal property values: a case study of O'ahu, Hawai'i	10.1007/s10584-023-03602-4	CLIMATIC CHANGE	Climate change-induced sea level rise (SLR) will affect a range of coastal assets and prompt difficult decisions about coastal land use across the world. Several recent studies find that current and projected SLR is associated with relatively lower property values. We contribute to this growing body of research with a case study of O'ahu, Hawai'i, which is famed for its beaches as well as valuabl…	0	Duplicate		Population
Web Of Science	Journal Article	2023	Ferentinos, K; Gibberd, A; Guin, B	Stranded houses? The price effect of a minimum energy efficiency standard	10.1016/j.eneco.2023.106555	ENERGY ECONOMICS	Climate policies aimed at reducing greenhouse gas emissions can lead to decreases in the values of assets, risking them to become "stranded". We study the price effects of the introduction of a specific climate policy, a minimum energy efficiency standard, in the housing market. Leveraging a unique data set of the population of all residential house transactions in England and Wales, we show that…	0	Duplicate		Population
Web Of Science	Journal Article	2022	Guerri, G; Crisci, A; Cresci, I; Congedo, L; Munafò, M; Morabito, M	Residential Buildings' Real Estate Values Linked to Summer Surface Thermal Anomaly Patterns and Urban Features: A Florence (Italy) Case Study	10.3390/su14148412	SUSTAINABILITY	Climate-change-related extreme events impact ecosystems, people, economy, and infrastructures, with important consequences on the real estate market as well. This study aims to investigate the variation of residential buildings' real estate values in a historic Italian city in relation to the summer surface thermal anomaly pattern and urban features surrounding buildings. Open data from remote se…	0	Duplicate		Population
Web Of Science	Journal Article	2020	Duo, E; Fernández-Montblanc, T; Armaroli, C	Semi-probabilistic coastal flood impact analysis: From deterministic hazards to multi-damage model impacts	10.1016/j.envint.2020.105884	ENVIRONMENT INTERNATIONAL	Coastal flood impact assessments are important tools for risk management and are performed by combining the hazard component with the vulnerability of exposed assets, to quantify consequences (or impacts) in terms of relative or absolute (e.g. financial) damage. The process generates uncertainties that should be taken into account for the correct representation of the consequences of floods. This…	0	Duplicate		Population
Web Of Science	Journal Article	2021	Hino, M; Burke, M	The effect of information about climate risk on property values	10.1073/pnas.2003374118	PROCEEDINGS OF THE NATIONAL ACADEMY OF SCIENCES OF THE UNITED STATES OF AMERICA	Floods and other climate hazards pose a widespread and growing threat to housing and infrastructure around the world. By reflecting climate risk in prices, markets can discourage excessive development in hazardous areas. However, the extent to which markets price these risks remains poorly understood. Here we measure the effect of information about flood risk contained in regulatory floodplain ma…	0	Duplicate		Population
Web Of Science	Journal Article	2016	Votsis, A; Perrels, A	Housing Prices and the Public Disclosure of Flood Risk: A Difference-in-Differences Analysis in Finland	10.1007/s11146-015-9530-3	JOURNAL OF REAL ESTATE FINANCE AND ECONOMICS	Information gaps and asymmetries are common in the housing market and this is frequently the case with the risks of natural processes, especially in coastal areas where the amenity dimension may dominate the risk aspect. Flood risk disclosure through maps is a policy instrument aimed at addressing this situation. We assess its effectiveness by identifying whether such maps induce a price differen…	0	Duplicate		Population
Web Of Science	Journal Article	2015	Hirsch, J; Braun, T; Bienert, S	Assessment of climatic risks for real estate	10.1108/PM-01-2015-0005	PROPERTY MANAGEMENT	Purpose - The purpose of this paper is to investigate the functionality and main results of the ImmoRisk tool. The aim of the project of the Federal Ministry for Transport, Building and Urban Development (BMVBS), in corporation with the Federal Institute for Research on Building, Urban Affairs and Spatial Development (BBSR), was to develop a user-friendly tool that provides a sound basis with res…	0	Duplicate		Population
Web Of Science	Journal Article	2020	Spanner, MM; Wein, J	Carbon risk real estate monitor: making decarbonisation in the real estate sector measurable	10.1108/JERER-05-2020-0031	JOURNAL OF EUROPEAN REAL ESTATE RESEARCH	Purpose The purpose of this paper is to investigate the functionality and effectiveness of the Carbon Risk Real Estate Monitor (CRREM tool). The aim of the project, supported by the European Union's Horizon 2020 research and innovation program, was to develop a broadly accepted tool that provides investors and other stakeholders with a sound basis for the assessment of stranding risks. Design/met…	0	Duplicate		Population
Web Of Science	Journal Article	2018	McAlpine, SA; Porter, JR	Estimating Recent Local Impacts of Sea-Level Rise on Current Real-Estate Losses: A Housing Market Case Study in Miami-Dade, Florida	10.1007/s11113-018-9473-5	POPULATION RESEARCH AND POLICY REVIEW	Sea-Level Rise (SLR) Projections from the National Oceanic and Atmospheric Administration (NOAA) and the U.S. Army Corp of Engineers (USACE) indicate increasing, and imminent, risk to coastal communities from tidal flooding and hurricane storm surge. Building on recent research related to the potential demographic impacts of such changes (Hauer et al. 2016, in Nat Clim Chang 3:802-806, 2017; Neum…	0	Duplicate		Population
Web Of Science	Journal Article	2023	Thompson, JJ; Wilby, RL; Hillier, JK; Connell, R; Saville, GR	Climate Gentrification: Valuing Perceived Climate Risks in Property Prices	10.1080/24694452.2022.2156318	ANNALS OF THE AMERICAN ASSOCIATION OF GEOGRAPHERS	There is growing evidence that physical climate hazards-such as floods and wildfires-affect property prices. Climate change scenarios suggest more frequent and severe physical climate hazards in the future, coinciding with greater exposure of populations to such threats. This raises concern because changes in property prices pose risks to homeowners' financial status, as well as to the insurance …	0	Duplicate		Population
Web Of Science	Journal Article	2020	Westcott, M; Ward, J; Surminski, S; Sayers, P; Bresch, DN; Claire, B	Be Prepared: <i>Exploring Future Climate</i>-<i>Related Risk for Residential and Commercial Real Estate Portfolios</i>	10.3905/jai.2020.1.100	JOURNAL OF ALTERNATIVE INVESTMENTS	This article explores how real estate investors and lenders can assess and manage the physical risks of climate change through well-established risk models and climate scenarios. The authors propose a methodology that real estate investors and lenders can use to improve their understanding and management of these risks. The methodology is applied to a sample of 12 real estate portfolios with a to…	0	Duplicate		Population
Web Of Science	Journal Article	2018	Ortega, F; Taspinar, S	Rising sea levels and sinking property values: Hurricane Sandy and New York's housing market	10.1016/j.jue.2018.06.005	JOURNAL OF URBAN ECONOMICS	This paper analyzes the effects of hurricane Sandy on the New York City housing market using a large parcel-level dataset that contains all housing sales for 2003-2017. The dataset also contains geo-coded FEMA data on which building structures were damaged by the hurricane and to what degree. Our estimates provide robust evidence of a persistent negative impact on flood zone housing values. We sh…	0	Duplicate		Population
Web Of Science	Journal Article	2020	Kim, SK	The Economic Effects of Climate Change Adaptation Measures: Evidence from Miami-Dade County and New York City	10.3390/su12031097	SUSTAINABILITY	This research examines the economic impact of climate change adaptation measures on the housing markets of two representative coastal cities in the United States located along the Atlantic Ocean. The results shed light on how adaptation measures and investments influence housing values and local real estate markets with respect to their place-based and local forms of implementation. Numerous quan…	0	Duplicate		Population
Web Of Science	Journal Article	2020	Chandra-Putra, H; Andrews, CJ	An integrated model of real estate market responses to coastal flooding	10.1111/jiec.12957	JOURNAL OF INDUSTRIAL ECOLOGY	Understanding and improving how humans adapt to climate change are priorities in our research community, and coastal settlements are good places to study adaptation. Severe storm events and sea-level rise are threatening coastal communities with increasing levels of flood damage. Because ownership of coastal assets is distributed among many private and public actors, both individual property owne…	0	Duplicate		Population
Web Of Science	Journal Article	2023	Kelly, DL; Molina, R	Adaptation Infrastructure and Its Effects on Property Values in the Face of Climate Risk	10.1086/725109	JOURNAL OF THE ASSOCIATION OF ENVIRONMENTAL AND RESOURCE ECONOMISTS	We evaluate the effect of climate adaptation infrastructure investments on property transaction prices, using data on over 400,000 property transactions and 162 infrastructure projects in Miami-Dade County, an area that is highly vulnerable to flooding and sea level rise due to climate change. Exploiting the timing and siting of different adaptation projects in Miami-Dade, we are able to identify…	0	Duplicate		Population
Scopus	Journal Article	2018	de Koning K.; Filatova T.; Bin O.	Improved Methods for Predicting Property Prices in Hazard Prone Dynamic Markets	10.1007/s10640-016-0076-5	Environmental and Resource Economics	Property prices are affected by changing market conditions, incomes and preferences of people. Price trends in natural hazard zones may shift significantly and abruptly after a disaster signalling structural systemic changes in property markets. It challenges accurate market assessments of property prices and capital at risk after major disasters. A rigorous prediction of property prices in this …	0	Interesting, but this is a methodological discussion: "Our main research objective is to determine which specification of a spatial hedonic model is the best in predicting sales prices when calibrated with a small sample of recent sales."	Presents a model	Study design
Web Of Science	Journal Article	2023	Joshi, R; Narayanan, RP; Pace, RK	Valuation when disaster risks increase at an increasing rate	10.1016/j.econlet.2023.111013	ECONOMICS LETTERS	Atmospheric CO2 been growing at an increasing rate for many years and this suggests that investments may face an increasing rate of future disaster risk. We provide a simple variation of the Gordon Growth model that accounts for potential increasing disaster risks and provides a closed-form bound to the reduction in value.(c) 2023 Elsevier B.V. All rights reserved.	0	It introduces a model	Presents a model	Study design
Scopus	Journal Article	2016	Gurgun A.P.; Arditi D.; Vilar P.C.	Impacts of construction risks on costs in leed-certified projects	10.3992/jgb.11.4.163.1	Journal of Green Building	Construction according to green principles rather than traditional methods poses a new set of risks to project participants. These risks should be appropriately identified and managed in order to prevent cost overruns. This study aims to identify construction risks and their cost impacts in LEED-certified projects. For this purpose, thirteen risks were identified based on a literature survey and …	0	It is a survery + literature review	Non-relevant independent variable	Study design
Scopus	Journal Article	2020	Hanák T.; Tuscher M.; Přibyl O.	Hybrid genetic algorithm-based approach for estimating flood losses on structures of buildings	10.3390/su12073047	Sustainability (Switzerland)	Occurrence of extreme natural events raises the need for a quick and accurate estimation of losses on the insured residential property in order to support timely recovery of the area. Although various models are now available to estimate the amount of loss on buildings, there is a lack of models providing a sufficient level of detail and accuracy that can be used for insurance purposes. In this s…	0	No actual evidence of the impact. It is a simulation	Presents a model	Study design
Scopus	Journal Article	2019	Carretero-Ayuso M.J.; Rodríguez-Jiménez C.E.	Calculation of the risk of lawsuits over construction flaws in flat roofs	10.3390/su11185099	Sustainability (Switzerland)	In order to achieve sustainability objectives in the use of a building, its elements' operating problems should be minimized. From this premise, a total of 497 cases related to construction flaws in flat roofs were analyzed in this research. A matrix was developed indicating the risk of lawsuits by owners according to the degree of nuisance resulting from the construction flaws studied, their tec…	0	No real model to understand a (potential) transition risk is presented. I thought they would have some sort of linear probability/logit/probit model. It is a review of past lawsuits	Non-relevant independent variable	Study design
Scopus	Journal Article	2021	Welker C.; Röösli T.; N. Bresch D.	Comparing an insurer's perspective on building damages with modelled damages from pan-European winter windstorm event sets: A case study from Zurich, Switzerland	10.5194/nhess-21-279-2021	Natural Hazards and Earth System Sciences	With access to claims, insurers have a long tradition of being knowledge leaders on damages caused by windstorms. However, new opportunities have arisen to better assess the risks of winter windstorms in Europe through the availability of historic footprints provided by the Windstorm Information Service (Copernicus WISC). In this study, we compare how modelling of building damages complements cla…	0	The paper offers a comparison of alternative models to estimate windstorm damages	Presents a model	Study design
Scopus	Journal Article	2020	Mecca U.; Moglia G.; Piantanida P.; Prizzon F.; Rebaudengo M.; Vottari A.	How energy retrofit maintenance affects residential buildings market value?	10.3390/su12125213	Sustainability (Switzerland)	By now, it is clear the built environment could play an important role in fighting climate change, since it accounts for around 39% of global energy-related carbon emissions. Generally speaking, Italian residential stock is over 50 years old and around 16% of that needs large interventions due to its poor maintenance condition. So, the maintenance in this context can play a pivotal role in acheiv…	0	The paper presents no novel research. The elasticity of housing price to the energy category is simply taken from the previous literature. The contribution of improved aesthtics to the selling price is simply assumed (no source given) by the authors to be 15%.	Non-relevant independent variable	Study design
Scopus	Journal Article	2022	Wilbers G.-J.; de Bruin K.; Seifert-Dähnn I.; Lekkerkerk W.; Li H.; Budding-Polo Ballinas M.	Investing in Urban Blue–Green Infrastructure—Assessing the Costs and Benefits of Stormwater Management in a Peri-Urban Catchment in Oslo, Norway	10.3390/su14031934	Sustainability (Switzerland)	Cities are challenged by climate change impacts, such as extreme rainfall events that affect conventional urban water management systems via increased sewage water overflows resulting in water quality deterioration and urban floods causing infrastructure damage. Investments in blue–green infrastructure (BGI) are increasingly considered to address these issues. However, these should be cost-effect…	0	The paper presents no novel results. By looking at the supplementary material, the benefits, measured as the increase in housing prices, are just computed through a review of the results of the previous literature: "The monetarization of this benefit was derived by the number of houses equipped with green roofs for the different scenarios multiplied with 5% house price increasing applying an aver…	Non-relevant independent variable	Study design
Scopus	Journal Article	2020	Lorie M.; Neumann J.E.; Sarofim M.C.; Jones R.; Horton R.M.; Kopp R.E.; Fant C.; Wobus C.; Martinich J.; O'Grady M.; Gentile L.E.	Modeling coastal flood risk and adaptation response under future climate conditions	10.1016/j.crm.2020.100233	Climate Risk Management	The National Coastal Property Model (NCPM) simulates flood damages resulting from sea level rise and storm surge along the contiguous U.S. coastline. The model also projects local-level investments in a set of adaptation measures under the assumption that these measures will be adopted when benefits exceed the costs over a 30-year period. However, it has been observed that individuals and communi…	0	Cost-benefit analysis	Non-relevant independent variable	Study design

## Sheet: OVERTON
	﻿Policy_document_id	Title	Include at full title (0/1)	Reason for exclusion	Reason for exclusion - PECO	Document type	Source title	Source country	Source type	Source subtype	Published_on	Document URL
72	gaogov-08b51218b20972284c465eff4ecca2f5	Financial Institutions: Causes and Consequences of Recent Bank Failures	0	From 2013	Population	Publication	U.S. Government Accountability Office	USA	government		2013-01-03	https://www.gao.gov/products/GAO-13-71
39	pagov-93b301c63608e09508cb75607bfd4c8b	2013 SERS Budget Binder	0	From 2013	Population	Publication	Commonwealth of Pennsylvania	USA	government		2013-02-08	http://www.sers.pa.gov/pdf/Supplemental_Budget_Book/budgetbinder2013.pdf
550	adamsmithinstitute-e67a7a14575bf208a50eada1ac86ce19	Research — Adam Smith Institute	0	From 2013	Population	Publication	The Adam Smith Institute	UK	think tank		2013-02-21	https://www.adamsmith.org/research/category/Government+%26+Politics
644	nycgov-55e6af4625335c4edbb3645f6763fcf2	Hon. Domenic M. Recchia, Jr ., Chair Committee on Finance	0	From 2013	Population	Publication	City of New York	USA	government	city	2013-03-01	https://council.nyc.gov/budget/wp-content/uploads/sites/54/2013/06/fy2014-financial_plan_overview_economy_revenue_capital_and_debt_service.pdf
40	bankofnorway-813c398844a4463e35593c7462624431	Annual Report 2012	0	From 2013	Population	Publication	Norges Bank	Norway	government	bank	2013-03-21	https://www.norges-bank.no/en/news-events/news-publications/Reports/Annual-Report/2012-Annual-Report/
96	europa-a99252dc18d0df38bdd1e8fce872c70f	Handbook on residential property prices indices (RPPIs) : 2013 edition.	0	From 2013	Population	Publication	Publications Office of the European Union	EU	government		2013-04-15	https://op.europa.eu/en/publication-detail/-/publication/cee09dbc-bf48-4126-a7d1-0bb9c028f648/language-en/format-PDF
662	cityofmilwaukee-86a4340ba32952631e61288d32724aa1	County Of Milwaukee	0	From 2013	Population	Publication	City of Milwaukee	USA	government	city	2013-05-21	https://county.milwaukee.gov/ImageLibrary/Groups/cntySupervisors/Digests/2013/CB071013packet.pdf
471	govuk-3c1f634be1dced167cf706f84f942e18	An investigation of the effect of EPC ratings on house prices	0	From 2013	Population	Publication	The UK Government	UK	government		2013-06-18	https://www.gov.uk/government/publications/an-investigation-of-the-effect-of-epc-ratings-on-house-prices
907	committee_senate-d3652f2934a1b7f534a40055159f5f9d	S.Hrg. 113-70 — ENERGY EFFICIENCY BILLS	0	From 2013	Population	Publication	Senate Committees	USA	government		2013-06-25	https://www.congress.gov/event/113th-congress/senate-event/LC131/text
206	stateofvirginia-ea31b7e21ebf64bf9780e1631c2e788b	Volume 29, Issue 22	0	From 2013	Population	Publication	Commonwealth of Virginia	USA	government		2013-06-26	http://register.dls.virginia.gov/vol29/iss22/v29i22.pdf
228	stateofnewjersey-a61e3201ebd77e5d27d08c80ab5dccf9	Economic Analysis	0	From 2013	Population	Publication	State of New Jersey	USA	government		2013-07-02	https://nj.gov/pinelands/infor/online/pdf%20reports/21%20Economic%20Analysis%20of%20the%20Pinelands%20Comprehensive%20Management%20Plan%201980.pdf
813	stateofminnesota-196bf1788b202824650d1fd957881e85	Crystal Reports -	0	From 2013	Population	Publication	State of Minnesota	USA	government		2013-08-30	https://www.leg.mn.gov/docs/2013/mandated/131044/organized_by_vendor.pdf
720	mckinsey-353e2cd70c93f1a0be3a02a3e688e8e5	Open data: Unlocking innovation and performance with liquid information	0	From 2013	Population	Publication	McKinsey Global Institute	USA	think tank		2013-10-01	https://www.mckinsey.com/business-functions/digital-mckinsey/our-insights/open-data-unlocking-innovation-and-performance-with-liquid-information
508	govuk-52e6d68c7a0063851ca9a5176cda4d64	Sustainability report 2012-2013	0	From 2013	Population	Publication	The UK Government	UK	government		2013-10-09	https://www.gov.uk/government/publications/sustainability-report-2012-2013
507	adamsmithinstitute-fd883ee81e89f135539a8150d8be5e67	Cash in the Attic	0	From 2013	Population	Publication	The Adam Smith Institute	UK	think tank		2013-10-10	https://www.adamsmith.org/research/cash-in-the-attic
5	stateofminnesota-3e6178fd2f14fbbfe28fd8b9599ee601	Biennial Report	0	Climate risk is not considered	Intervention	Publication	State of Minnesota	USA	government		2014-02-24	https://www.leg.mn.gov/docs/2014/mandated/140320.pdf
43	bankofnorway-c3f39e046b244d6dc128553df691d7a0	Annual Report 2013	0	Climate risk is not considered	Intervention	Publication	Norges Bank	Norway	government	bank	2014-03-18	https://www.norges-bank.no/en/news-events/news-publications/Reports/Annual-Report/Annual-Report-2013/
151	nber-2a7a96202f71ecf06db552d3ec95196f	Cities and the Environment	0	Climate risk is not considered	Study design	Working paper	NBER	USA	think tank		2014-09-18	https://www.nber.org/papers/w20503
699	pagov-5c4648858faa9474aa4c6b59f8da4126	F i n a n c i a l S e c t i o n	0	Climate risk is not considered	Intervention	Publication	Commonwealth of Pennsylvania	USA	government		2014-11-13	https://www.psers.pa.gov/FPP/Publications/General/Documents/2014%20Fin%20CAFR.pdf
141	pagov-20f7e2163152c47486c3f93522fef626	Comprehensive Annual Financial Report	0	Climate risk is not considered	Population	Publication	Commonwealth of Pennsylvania	USA	government		2014-11-13	https://www.psers.pa.gov/FPP/Publications/General/Documents/2014%20CAFR%20Full%20version.pdf
619	nycgov-f9c98604e384f6d3d070decd357cc1be	The City Of New York New York	0	Climate risk is not considered	Intervention	Publication	City of New York	USA	government	city	2014-12-09	https://comptroller.nyc.gov/wp-content/uploads/documents/CAFR2014.pdf
54	pagov-2d61c0e715f013274b93761d33702239	SERS 2015 Supplemental Budget Book	0	Climate risk is not considered	Population	Publication	Commonwealth of Pennsylvania	USA	government		2015-03-02	http://www.sers.pa.gov/pdf/Supplemental_Budget_Book/budgetbinder2015.pdf
435	marylandgov-470dfccd6e3f965489ceb13f1d021383	Investment Policy Manual	0	No consideration for the housing market	Outcome	Publication	State of Maryland	USA	government		2015-03-16	https://sra.maryland.gov/sites/main/files/file-attachments/rfp-special_investment_consultant_for_asset_allocation_review-attachment_h.pdf
116	bankofnorway-63bdb792772661b5262eb5b4ca2e5961	Annual Report 2014	0	Climate risk is not considered	Intervention	Publication	Norges Bank	Norway	government	bank	2015-03-30	https://www.norges-bank.no/en/news-events/news-publications/Reports/Annual-Report/2014-Annual-Report/
75	oireachtas-d358dae59e055c961a0740ff604fd04a	Joint Committee of Inquiry into the Banking Crisis debate - Thursday, 2 Apr 2015	0	Climate risk is not considered	Population	Transcript	Oireachtas Éireann	Ireland	government		2015-04-02	https://www.oireachtas.ie/en/debates/debate/joint_committee_of_inquiry_into_the_banking_crisis/2015-04-02/
241	pagov-e033e856e715c3e65a4dcec5db4cf059	Comprehensive Annual Financial Report	0	Climate risk is not considered	Population	Publication	Commonwealth of Pennsylvania	USA	government		2015-06-09	http://www.sers.pa.gov/pdf/ACFR/2014_SERS_ACFR.pdf
328	pagov-c06e621d2bc837f04e850b7e3835a136	Comprehensive Annual Financial Report	0	Climate risk is not considered	Population	Publication	Commonwealth of Pennsylvania	USA	government		2015-06-09	https://sers.pa.gov/pdf/CAFR/2014_SERS_CAFR.pdf
34	texasgov-efd9ed821198249794f77dc967309f59	Microsoft Word - FINALREPORT 5.29.15 -REV-1 THC ver 6.8.15-ko6.10.15	0	Climate risk is not considered	Intervention	Publication	State of Texas	USA	government		2015-06-10	https://www.thc.texas.gov/public/upload/publications/economic-impact-technical-analysis.pdf
286	europa-c5c761934933588f84727f179e0dcef4	EU structural change 2015.	0	Climate risk is not considered	Intervention	Publication	Publications Office of the European Union	EU	government		2015-09-10	https://op.europa.eu/en/publication-detail/-/publication/74b8adeb-f245-46f0-bd12-4ae6c0650385/language-en/format-PDF
90	csis-a34f7e6d98c21a39f9e6f6d3bbbf8fc9	Broken Abacus?	0	Out of geographical scope	Population	Publication	Center for Strategic and International Studies	USA	think tank		2015-09-14	https://www.csis.org/analysis/broken-abacus
38	hellenicfoundation-81bab7fdd6ae3b8e58f37d07017059c0	Middle East-Mediterranean Report, 16th issue	0	Climate risk is not considered	Intervention	Publication	Hellenic Foundation for European and Foreign Policy	Greece	think tank		2015-11-09	https://www.eliamep.gr/en/publication/%ce%b4%ce%b5%ce%bb%cf%84%ce%af%ce%bf-%ce%bc%ce%ad%cf%83%ce%b7%cf%82-%ce%b1%ce%bd%ce%b1%cf%84%ce%bf%ce%bb%ce%ae%cf%82-%ce%bc%ce%b5%cf%83%ce%bf%ce%b3%ce%b5%ce%af%ce%bf%cf%85-16%ce%bf-%cf%84%ce%b5%cf%8d/
718	stateofidaho-ee74948f98f43d7f87ef08eee031eb48	PERSI Fiscal Year 2015 Comprehensive Annual Financial Report CAFR	0	Climate risk is not considered	Intervention	Publication	State of Idaho	USA	government		2015-11-18	https://www.persi.idaho.gov/docs/news/publications/2015-Annual-Report.pdf
563	pagov-fcbafdaca4e26e71a9035aa6dfd4d191	Department Of Community & Economic Development	0	Climate risk is not considered	Intervention	Publication	Commonwealth of Pennsylvania	USA	government		2015-12-01	https://dced.pa.gov/download/dced-determination-order-city-of-clairton-executed-pdf/?wpdmdl=59466
525	cityoftoronto-1ae596532b161d3ba2f83b9be13851d0	Revised Facilities, Real Estate, Environment and Energy - 2016 Operating Analyst Notes	0	Climate risk is not considered	Intervention	Publication	City of Toronto	Canada	government	city	2015-12-14	https://www.toronto.ca/legdocs/mmis/2016/ex/bgrd/backgroundfile-89063.pdf
24	lacitygov-f27d96930bec4606d572b58779a309a4	Report From	0	Climate risk is not considered	Intervention	Publication	City of Los Angeles	USA	government	city	2015-12-23	http://cao.lacity.org/Reports/20151223%20CAO%20LACC%20Alternative%20Financing.pdf
107	lacitygov-6ffe5020a719770704453969de595ff0	Central Services Copy RM-20151223135746	0	Climate risk is not considered	Intervention	Publication	City of Los Angeles	USA	government	city	2015-12-23	http://clkrep.lacity.org/onlinedocs/2014/14-1383_rpt_CAO_12-23-2015.pdf
316	cityoftoronto-cef98f2ff28c2d000ae4c741816a6db3	Internal Services - 2016 Preliminary Operating Budget and 2016 ‐ 2025 Preliminary Capital Budget and Plan	0	Climate risk is not considered	Intervention	Publication	City of Toronto	Canada	government	city	2016-01-07	https://www.toronto.ca/legdocs/mmis/2016/bu/bgrd/backgroundfile-88156.pdf
794	nycgov-67bd5ee2269729a0a03868d42f3e5fe4	The Council	0	Climate risk is not considered	Intervention	Publication	City of New York	USA	government	city	2016-01-13	https://legistar.council.nyc.gov/View.ashx?M=AO&ID=28793&GUID=f32e1d8b-910d-47c1-96d4-51f841d46177&N=TWludXRlcyBvZiB0aGUgU3RhdGVkIE1lZXRpbmc=
796	nycgov-c6b8c66a0ef2317bdf1878f8155cd5bc	The Council	0	Climate risk is not considered	Intervention	Publication	City of New York	USA	government	city	2016-01-13	https://www1.nyc.gov/assets/dcas/downloads/pdf/cityrecord/stated_meeting_2015_12_07.pdf
50	pagov-80dfbd026bf57bd72f2f8852cc9c8797	SERS 2016 Supplemental Budget Book	0	Climate risk is not considered	Population	Publication	Commonwealth of Pennsylvania	USA	government		2016-02-17	http://www.sers.pa.gov/pdf/Supplemental_Budget_Book/budgetbinder2016.pdf
721	lincolninstitute-b2a5f79b7a66e31c96097099fafeb02c	Priceless	0	Climate risk is not considered	Intervention	Working paper	Lincoln Institute	USA	think tank		2016-03-14	https://www.lincolninst.edu/publications/working-papers/priceless
113	bankofnorway-0c6f09923e1bc5ed3fa7f366f5b03ed4	Annual Report 2015	0	Climate risk is not considered	Outcome	Publication	Norges Bank	Norway	government	bank	2016-04-07	https://www.norges-bank.no/en/news-events/news-publications/Reports/Annual-Report/2015-Annual-report/
179	pagov-4b709baa21e9e015e269f99b5b7b367e	Comprehensive Annual Financial Report	0	Climate risk is not considered	Population	Publication	Commonwealth of Pennsylvania	USA	government		2016-05-26	http://www.sers.pa.gov/pdf/ACFR/2015_SERS_ACFR.pdf
323	pagov-b7ed2e56543bcff2e55eeb9e075bc646	Comprehensive Annual Financial Report	0	Climate risk is not considered	Population	Publication	Commonwealth of Pennsylvania	USA	government		2016-05-26	https://sers.pa.gov/pdf/CAFR/2015_SERS_CAFR.pdf
3	europa-78a1ee9565faf69d5f743bb56a1e1fd3	Eurostat-OECD compilation guide on land estimation : 2015 edition.	0	No consideration for the housing market	Population	Publication	Publications Office of the European Union	EU	government		2016-06-24	https://op.europa.eu/en/publication-detail/-/publication/cb4b0dd8-f618-4bf5-a78e-c7c490eeee5e/language-en/format-PDF
868	dcgov-fdf752e5a74091ee16108193b4c6820c	Government of the District of Columbia	0	Climate risk is not considered	Population	Publication	District of Columbia	USA	government		2016-08-03	https://cfo.dc.gov/sites/default/files/dc/sites/ocfo/publication/attachments/2014%2051City%20Study.final_.pdf
190	europa-be7a9908d46bb79edd6084bf26508505	Annual report 2015.	0	Climate risk is not considered	Intervention	Publication	Publications Office of the European Union	EU	government		2016-09-07	https://op.europa.eu/en/publication-detail/-/publication/769fdb4f-5adb-487d-8dda-22205ed7e09d/language-en/format-PDF
298	bankofengland-38809cc85c6c26b274e3cc03d8090dee	The time value of housing: historical evidence on discount rates	0	Climate risk is not considered	Intervention	Working paper	Bank of England	UK	government	bank	2016-10-07	https://www.bankofengland.co.uk/working-paper/2016/the-time-value-of-housing-historical-evidence-on-discount-rates
612	stateofminnesota-69f3d2848fef4ae4be6de8b2a4bb10e4	Microsoft Word - 2016 Annual Report Cover Draft2.docx	0	Climate risk is not considered	Intervention	Publication	State of Minnesota	USA	government		2016-12-08	http://mn.gov/sbi/publications/2016MSBIAnnualReport.pdf
747	stateofgeorgia-02b8d958ba4b1bc9aeb8dcc76a2f30c3	Governor Nathan Deal	0	Climate risk is not considered	Intervention	Publication	State of Georgia	USA	government		2016-12-16	https://opb.georgia.gov/sites/opb.georgia.gov/files/related_files/site_page/FY%202018%20ZBB%20Report.pdf
665	committee_house-0ee63e4292eadd1781fa28087004d05b	A Review of SBA’s 504/CDC Loan Program	0	Climate risk is not considered	Intervention	Publication	House Committees	USA	government		2017-01-01	https://www.congress.gov/event/115th-congress/house-event/106217/text
13	stateofhawaiigov-186b86788a40d73093f00f660b242b0e	Microsoft Word - HB1012_TAX_02-09-17_HSG.docx	0	Climate risk is not considered	Intervention	Publication	State of Hawaii	USA	government		2017-02-08	https://www.capitol.hawaii.gov/session2018/testimony/HB1012_TESTIMONY_HSG_02-09-17_.PDF
169	pagov-a347010fd3f993968cdcd73f20fce86a	SERS 2017 Supplemental Budget Book	0	Climate risk is not considered	Population	Publication	Commonwealth of Pennsylvania	USA	government		2017-02-10	http://www.sers.pa.gov/pdf/Supplemental_Budget_Book/budgetbinder2017.pdf
599	stateofhawaiigov-95af72748d9d0e728cdb0e70c09192c9	Microsoft Word - HB1012_HD1_TAX_02-23-17_FIN.docx	0	Climate risk is not considered	Intervention	Publication	State of Hawaii	USA	government		2017-02-22	https://www.capitol.hawaii.gov/session2018/testimony/HB1012_HD1_TESTIMONY_FIN_02-23-17_.PDF
814	stateofhawaiigov-27434cb4b92eba85afe610f00d02e838	February 28, 2017 9:50 a. m. Room 211	0	Climate risk is not considered	Intervention	Publication	State of Hawaii	USA	government		2017-02-27	https://www.capitol.hawaii.gov/sessions/Session2017/Testimony/SB683_SD1_TESTIMONY_WAM-JDL_02-28-17_.PDF
636	pagov-14c6faba521e746e5ff896469b75bc36	Commonwealth of Pennsylvania State Employees ’ Retirement Board Statement of Investment Policy	0	Climate risk is not considered	Intervention	Publication	Commonwealth of Pennsylvania	USA	government		2017-03-06	http://sers.pa.gov/pdf/investments/SERS-SIPincludingEmergingInvestmentManagerGuidelinesClean.pdf
811	bostonconsultinggroup-18dd9d69ce2ffb38e9731eb30bb383b9	Shareholder Value Creation Through Persistent Uncertainty	0	Out of geographical scope	Population	Publication	Boston Consulting Group	USA	think tank	consultancy	2017-03-13	https://www.bcg.com/publications/2017/corporate-development-finance-australian-value-creators-report-shareholder-value-creation-through-persistent-uncertainty
933	brookings-2dc66cc6c172222b0527bbf5b096e83b	Protecting urban places and populations from rising climate risk	0	No consideration for the housing market	Population	Publication	Brookings Institution	USA	think tank		2017-03-27	https://www.brookings.edu/research/protecting-urban-places-and-populations-from-rising-climate-risk/
47	bankofnorway-4bc19abb2d6b714ac68b1603e24e1f7a	Annual Report 2016	0	Climate risk is not considered	Intervention	Publication	Norges Bank	Norway	government	bank	2017-03-31	https://www.norges-bank.no/en/news-events/news-publications/Reports/Annual-Report/2016-annual-report/
496	provinceofnewfoundland-cd5a84b0e99b4eed88c534469ba54ba5	Economy	0	Climate risk is not considered	Intervention	Publication	Province of Newfoundland and Labrador	Canada	government		2017-04-04	https://economics.gov.nl.ca/E2017/TheEconomy2017.pdf
355	cityoftoronto-458fec655cd753852d366842c5063f52	Operating Analyst Notes	0	Climate risk is not considered	Intervention	Publication	City of Toronto	Canada	government	city	2017-04-07	https://www.toronto.ca/wp-content/uploads/2017/12/8c2d-PB_2017-Operating-Budget_FREEE.pdf
526	massgov-12dc8c84aa248816f9d5fa2698ff1e60	TOD Policies and Guidelines	0	Climate risk is not considered	Intervention	Publication	Commonwealth of Massachusetts	USA	government		2017-04-07	https://www.mass.gov/files/documents/2017/10/17/TOD_Policy.pdf
354	bankofaustria-da27cc55d1dd11ce7253491d9c5eee07	Annual Report 2016	0	Climate risk is not considered	Intervention	Publication	Österreichische Nationalbank	Austria	government	bank	2017-04-28	https://www.oenb.at/dam/jcr:d5858006-a127-45c0-9dd1-1b792a44f8f0/AR_2016.pdf
440	nycgov-e5beb8d10e297e234eac8b8e70ca65ae	Hudson Yards Infrastructure Corporation	0	Climate risk is not considered	Intervention	Publication	City of New York	USA	government	city	2017-05-24	https://www1.nyc.gov/assets/hyic/downloads/hyic-2017ab-os.pdf
205	pagov-6a75eeddbbb0da9df21239f0636367e6	Comprehensive Annual Financial Report	0	Climate risk is not considered	Population	Publication	Commonwealth of Pennsylvania	USA	government		2017-08-01	https://sers.pa.gov/pdf/CAFR/2016_SERS_CAFR.pdf
284	pagov-e7e8874b6545fb2d0ecb648dd0a0e65a	Comprehensive Annual Financial Report	0	Climate risk is not considered	Population	Publication	Commonwealth of Pennsylvania	USA	government		2017-08-01	http://www.sers.pa.gov/pdf/ACFR/2016_SERS_ACFR.pdf
333	europa-833833967d95a4bb903f379bfc3c54e0	Annual report 2016.	0	Climate risk is not considered	Intervention	Publication	Publications Office of the European Union	EU	government		2017-08-30	https://op.europa.eu/en/publication-detail/-/publication/f6bb3b32-8ec0-11e7-b92d-01aa75ed71a1/language-en/format-PDF
700	austintexasgov-c4945474e6d418c5227a3b938541f1f4	Session Workbook	0	Climate risk is not considered	Intervention	Publication	City of Austin	USA	government	city	2017-09-05	https://www.austintexas.gov/sites/default/files/files/Community_Leader_Session_Workbook.pdf
70	committee_senate-a5b74291c1edff790ea78b6e9c9f1032	S.Hrg. 115-342 — BUSINESS TAX REFORM	0	Climate risk is not considered	Intervention	Publication	Senate Committees	USA	government		2017-09-19	https://www.congress.gov/event/115th-congress/senate-event/LC59102/text
453	stateofwashington-cd9373085641f29caa7c10f49af9f40d	Washington State Investment Board	0	Climate risk is not considered	Intervention	Publication	State of Washington	USA	government		2017-11-07	https://leoff.wa.gov/sites/default/files/2020-02/111517.3_WSIBAnnualUpdate.pdf
443	comregionseu-c512775384cf4b6ed4cd232a9a7dc50f	04.3_01_Appendix A - Building strategy	0	Climate risk is not considered	Intervention	Publication	European Committee of the Regions	EU	government		2017-11-09	https://webapi2016.cor.europa.eu/v1/documents/cor-2017-04106-08-00-tcd-ref-en.docx/pdf
220	ministrukabinets-63e7d96a96c01b2e409e8965b1c47f33	Business Guide	0	Climate risk is not considered	Intervention	Publication	Government of Latvia	Latvia	government		2018-02-09	https://www2.mfa.gov.lv/images/LIAA_BusinessGuide.pdf
473	stateofmichigan-683a55a8298ae389c1208c20b6a7b6ff	Michigan Assessors Manual Volume III	0	Climate risk is not considered	Intervention	Publication	State of Michigan	USA	government		2018-02-13	https://www.michigan.gov/documents/treasury/Merged_Volume_III_With_All_Edits_051817_575835_7.pdf
147	pagov-180eba3fa8369f27e9eb2625a006f0a5	SERS 2018 Supplemental Budget Book	0	Climate risk is not considered	Population	Publication	Commonwealth of Pennsylvania	USA	government		2018-02-22	http://www.sers.pa.gov/pdf/Supplemental_Budget_Book/budgetbinder2018.pdf
93	rockymountaininstitute-f8adf21330a89f58f91f77324a5cd62e	Capturing Value Through Portfolio Energy Optimization	0	No consideration for the housing market	Population	Publication	Rocky Mountain Institute	USA	think tank		2018-03-19	https://rmi.org/insight/capturing-value-portfolio-energy-optimization/
157	europa-52e962ca9741b265dc2b04bffd6dc0a3	Financial stability report. December 2017.	0	Climate risk is not considered	Intervention	Publication	Publications Office of the European Union	EU	government		2018-03-21	https://op.europa.eu/en/publication-detail/-/publication/7ce414df-2d86-11e8-b5fe-01aa75ed71a1/language-en/format-PDF
127	bankofnorway-88e07ab3ec6e0971c3cd4918f98b68de	Annual Report 2017	0	Climate risk is not considered	Intervention	Publication	Norges Bank	Norway	government	bank	2018-03-23	https://www.norges-bank.no/en/news-events/news-publications/Reports/Annual-Report/2017-Annual-Report/
847	stateofhawaiigov-2bb8ffe6fd28dcf00a02ac78c2c58f7b	Exhibit A	0	Climate risk is not considered	Intervention	Publication	State of Hawaii	USA	government		2018-04-23	https://luc.hawaii.gov/wp-content/uploads/2018/04/A11-791_Hokua-draft-FEIS_Vol-2A-ExhibitA.pdf
447	bankofaustria-b981783d293f794ba82e9fdbb13db7eb	Annual Report 2017	0	Climate risk is not considered	Intervention	Publication	Österreichische Nationalbank	Austria	government	bank	2018-04-27	https://www.oenb.at/dam/jcr:372a9ac9-5553-4e8c-962d-a61f3dc99375/AR_2017.pdf
313	cigi-c4c4fcdf586caec23508586b9f7fd5f3	Buyer Beware: Evaluating Property Disclosure as a Tool to Support Flood Risk Management	0	Non-relevant dependent variable	Outcome	Publication	Centre for International Governance Innovation	Canada	think tank		2018-05-08	https://www.cigionline.org/publications/buyer-beware-evaluating-property-disclosure-tool-support-flood-risk-management/
330	cigi-773708add2ecc583aa317f5415a96b08	Buyer Beware: Evaluating Property Disclosure as a Tool to Support Flood Risk Management	0	Duplicate	Population	Publication	Centre for International Governance Innovation	Canada	think tank		2018-05-08	https://www.cigionline.org/publications/buyer-beware-evaluating-property-disclosure-tool-support-flood-risk-management
276	stateofsouthcarolina-612171b2024562c72c85e5e3aee228bc	Introduction	0	Climate risk is not considered	Intervention	Publication	State of South Carolina	USA	government		2018-06-04	https://townofbluffton.sc.gov/ArchiveCenter/ViewFile/Item/47
153	pagov-9e87a4c4161d2e521d3b80ab03b0784d	Comprehensive Annual Financial Report	0	Climate risk is not considered	Population	Publication	Commonwealth of Pennsylvania	USA	government		2018-06-08	http://www.sers.pa.gov/pdf/ACFR/2017_SERS_ACFR.pdf
189	wiiw-c7f362e74edb3f73ad05c4aac388bfed	Declines due to Disinvestment (publication)	0	Climate risk is not considered	Intervention	Publication	Wiener Institut für Internationale Wirtschaftsvergleiche	Austria	think tank		2018-06-11	https://wiiw.ac.at/declines-due-to-disinvestment-p-4548.html
798	lincolninstitute-3b93b9e817f908812f1033abaf6c7db4	Land Lines, July 2018	0	Climate risk is not considered	Intervention	Publication	Lincoln Institute	USA	think tank		2018-07-01	https://www.lincolninst.edu/publications/issues/land-lines-july-2018
812	governmentofgreece-70be165c000e1c2b11b8444c52c0e261	Hellenic Republic	0	Climate risk is not considered	Intervention	Publication	Government of Greece	Greece	government		2018-07-27	https://www.mindev.gov.gr/wp-content/uploads/2018/09/Growth-Strategy.pdf
588	europa-eb3260e3a52b2a407231b41148684e7c	Annual report 2017.	0	Climate risk is not considered	Intervention	Publication	Publications Office of the European Union	EU	government		2018-08-20	https://op.europa.eu/en/publication-detail/-/publication/5655f193-a4ec-11e8-99ee-01aa75ed71a1/language-en/format-PDF
744	ecb-94540514e0e0f937caf2b87609512fe7	Economic Bulletin Issue 7, 2018	0	Climate risk is not considered	Intervention	Publication	European Central Bank	EU	government	bank	2018-11-08	https://www.ecb.europa.eu/pub/pdf/ecbu/eb201807.en.pdf
571	nycgov-7065e6a8699b1014d17a3030bb944d89	The City Of New York	0	Climate risk is not considered	Intervention	Publication	City of New York	USA	government	city	2018-11-19	https://comptroller.nyc.gov/wp-content/uploads/2018/10/Notes_to_Financial_Statements_and_RSI.pdf
810	california_state_agencies-874ae969ed9705c62d97a0c8ed54ec51	Year End Summary 2017 – 18 Legislative Session	0	Climate risk is not considered	Intervention	Publication	State of California	USA	government		2018-11-21	https://aaar.assembly.ca.gov/sites/aaar.assembly.ca.gov/files/2017-18%20Legislative%20Summary%20Report.pdf
555	cityoftoronto-564c4d66bbe6034bd82a79f33ded91ef	City Council Issue Notes	0	Climate risk is not considered	Outcome	Publication	City of Toronto	Canada	government	city	2018-12-04	https://www.toronto.ca/wp-content/uploads/2018/12/9598-City-Council-Issue-Notes-2018-2022.pdf
142	jointresearcheu-037a3387f11dde9cd8682985cbc23821	Energy efficiency, the value of buildings and the payment default risk	0	Non-relevant dependent variable	Study design	Publication	Joint Research Centre	EU	government	agency	2018-12-05	https://publications.jrc.ec.europa.eu/repository/handle/JRC113215
66	europa-ef36ab24c56cf2204b86ae18e0cc0755	Energy efficiency, the value of buildings and the payment default risk.	0	Non-relevant dependent variable	Study design	Publication	Publications Office of the European Union	EU	government		2018-12-06	https://op.europa.eu/en/publication-detail/-/publication/447d2616-f9d6-11e8-a96d-01aa75ed71a1/language-en/format-PDF
278	govuk-7cbc7629737176e160c9b7a4756eb3a7	State of the Estate in 2017 - 2018	0	Climate risk is not considered	Intervention	Publication	The UK Government	UK	government		2018-12-19	https://www.gov.uk/government/publications/state-of-the-estate-in-2017-2018
425	cdpnet-6d0582360d073ce8fcad755aa98c2b27	State by state report 2018	0	No consideration for the housing market	Intervention	Publication	CDP	UK	think tank		2019-01-08	https://www.cdp.net/en/reports/downloads/3940
439	worldresourcesinstitute-1535d6762d3d79d9aacaceb8dfcb0ccc		0	Out of geographical scope	Population	Publication	World Resources Institute	USA	think tank		2019-01-28	https://www.wri.org/wri-citiesforall/publication/upward-and-outward-growth-managing-urban-expansion-more-equitable
35	pagov-a99c001c862d4330760915280366819e	SERS 2019 Supplemental Budget Book	0	Climate risk is not considered	Population	Publication	Commonwealth of Pennsylvania	USA	government		2019-02-04	http://www.sers.pa.gov/pdf/Supplemental_Budget_Book/budgetbinder2019.pdf
51	pagov-771cc62d479370aa8c471af8ed91f0cb	SERS 2019 Supplemental Budget Book	0	Climate risk is not considered	Population	Publication	Commonwealth of Pennsylvania	USA	government		2019-02-04	https://sers.pa.gov/pdf/Supplemental_Budget_Book/budgetbinder2019.pdf
475	stateofhawaiigov-ee269038d5fb4c1ff41fd5de1ef22221	Thank you for the opportunity to provide comments.	0	Climate risk is not considered	Intervention	Publication	State of Hawaii	USA	government		2019-02-19	https://www.capitol.hawaii.gov/Session2019/Testimony/HB475_HD1_TESTIMONY_FIN_02-20-19_.PDF
426	nycgov-e3b7bf4ab3a390f30d353f49e2ed60db	Adelphi University	0	Climate risk is not considered	Intervention	Publication	City of New York	USA	government	city	2019-03-25	https://www1.nyc.gov/assets/operations/downloads/pdf/City-of-New-York-Uniform-Guidance-Report-6-30-18.pdf
73	bankofnorway-a1f48b3db5c98b220d00df53c48aad07	Annual Report 2018	0	Climate risk is not considered	Intervention	Publication	Norges Bank	Norway	government	bank	2019-04-05	https://www.norges-bank.no/en/news-events/news-publications/Reports/Annual-Report/2018-annual-report/
285	stateofhawaiigov-6f62d0fae42cf8638700a56fabdb452b	Land 0116	0	Climate risk is not considered	Intervention	Publication	State of Hawaii	USA	government		2019-04-11	https://luc.hawaii.gov/wp-content/uploads/2019/11/11-O-1-Pulelehua-Market-Study-Economic-Impact-Analysis-and-Public-Cost-Benefit-Assessment.pdf
809	europa-290fab5156389f9af3fde775700cbb16	Economic Bulletin. Issue 7/2018.	0	Climate risk is not considered	Intervention	Publication	Publications Office of the European Union	EU	government		2019-05-20	https://op.europa.eu/en/publication-detail/-/publication/e003ae8e-9b09-11ea-9d2d-01aa75ed71a1/language-en/format-PDF
287	europa-1fbe5bae486811e457f6b2fedccf516e	Financial stability review. November 2019.	0	Climate risk is not considered	Outcome	Publication	Publications Office of the European Union	EU	government		2019-05-29	https://op.europa.eu/en/publication-detail/-/publication/ebcff115-ecc4-11ea-b3c6-01aa75ed71a1/language-en/format-PDF
709	cityoftoronto-01d0df5883bbf2900c9e18255eaf4de0	Quayside – Update	0	Climate risk is not considered	Intervention	Publication	City of Toronto	Canada	government	city	2019-06-03	https://www.toronto.ca/legdocs/mmis/2019/ex/bgrd/backgroundfile-133867.pdf
165	pagov-22278a6daee6b5f21ddc9da7627a2f37	SERS 2018 Comprehensive Annual Financial Report	0	Climate risk is not considered	Population	Publication	Commonwealth of Pennsylvania	USA	government		2019-06-03	http://www.sers.pa.gov/pdf/ACFR/2018_SERS_ACFR.pdf
672	europa-38b692f03a0f88ea02d807529d1af259	Annual report 2018.	0	Climate risk is not considered	Intervention	Publication	Publications Office of the European Union	EU	government		2019-06-05	https://op.europa.eu/en/publication-detail/-/publication/a2e6504d-cc89-11ea-adf7-01aa75ed71a1/language-en/format-PDF
577	stateofwashington-acb6dc1b8aecf4b262384218b79b1fa7	(need New Cover)	0	Climate risk is not considered	Intervention	Publication	State of Washington	USA	government		2019-07-16	https://www.ezview.wa.gov/Portals/_1976/Documents/Guidance/Commerce%202019%20Housing%20Memo%20-%20Primer%20on%20Housing%20Economics%20.pdf
517	houstontxgov-5711f01f6583b2b1004f3a76df6a8592	Saeee :	0	Climate risk is not considered	Intervention	Publication	City of Houston	USA	government	city	2019-08-12	https://houstontx.gov/igd/documents/igd-report-final.pdf
117	philagov-85b59bfba2f59f1b3ad9fa6b6935f1d5	Philadelphia Incentives Study	0	Climate risk is not considered	Intervention	Publication	City of Philadelphia	USA	government	city	2019-09-07	https://www.phila.gov/media/20190912140149/philadelphia-incentive-study.pdf
469	stateofcolorado-7e0b52fc0fc8f2f2521e15b269a68632	Colorado Legislative Council Staff	0	Climate risk is not considered	Intervention	Publication	State of Colorado	USA	government		2019-09-19	https://leg.colorado.gov/sites/default/files/images/septforecast.pdf
554	texasgov-c353ca2e4e88723251577495caa81164	October 2019	0	Climate risk is not considered	Intervention	Publication	State of Texas	USA	government		2019-09-30	https://www.fc.texas.gov/sites/default/files/2019-10/conditionofbank09-19.pdf
504	pittsburghpagov-121aa5208ca307716ca769dadad7fcef	7	0	Climate risk is not considered	Intervention	Publication	City of Pittsburgh	USA	government	city	2019-12-31	https://apps.pittsburghpa.gov/redtail/images/8156_Implementation.pdf
808	stateofgeorgia-3a143217704c2890c099c347b1780ded	Course Iii Valuation Of Personal Property	0	Climate risk is not considered	Intervention	Publication	State of Georgia	USA	government		2020-01-13	https://dor.georgia.gov/document/document/course-iii-valuation-personal-property/download
673	europa-251f7457d1c7e01cbc2e834570ddcd16	Macro-based asset allocation : an empirical analysis.	0	Climate risk is not considered	Intervention	Publication	Publications Office of the European Union	EU	government		2020-01-27	https://op.europa.eu/en/publication-detail/-/publication/3e63c839-417f-11ea-9099-01aa75ed71a1/language-en/format-PDF
531	europa-1e67cc4b91ca5ce35b6c589d0d808e5d	Financial stability in the euro area : assessment of risks and policy options : compilation of papers.	0	Climate risk is not considered	Intervention	Publication	Publications Office of the European Union	EU	government		2020-02-06	https://op.europa.eu/en/publication-detail/-/publication/4db1c809-49bb-11ea-8aa5-01aa75ed71a1/language-en/format-PDF
997	bruegel-9c830d2447199c45fbce63dcb9d635e3	From climate change to cyber attacks: Incipient financial-stability risks for the euro area	0	Duplicate	Intervention	Publication	Bruegel	Belgium	think tank		2020-02-06	https://bruegel.org/2020/02/from-climate-change-to-cyber-attacks-incipient-financial-stability-risks-for-the-euro-area/
881	bruegel-8523c6430cfe493bc491ca0febe59d79	From climate change to cyber attacks: Incipient financial-stability risks for the euro area	0	Duplicate	Outcome	Publication	Bruegel	Belgium	think tank		2020-02-06	https://www.bruegel.org/policy-brief/climate-change-cyber-attacks-incipient-financial-stability-risks-euro-area
115	pagov-e8e1d81edda2be07bcac0f15b08bd314	SERS 2020 Supplemental Budget Book	0	Climate risk is not considered	Population	Publication	Commonwealth of Pennsylvania	USA	government		2020-02-20	http://www.sers.pa.gov/pdf/Supplemental_Budget_Book/budgetbinder2020.pdf
128	pagov-1a24d3f90df1f4088ed8a7f0e26bdec6	SERS 2020 Supplemental Budget Book	0	Climate risk is not considered	Population	Publication	Commonwealth of Pennsylvania	USA	government		2020-02-20	https://sers.pa.gov/pdf/Supplemental_Budget_Book/budgetbinder2020.pdf
637	boe-2972252726ac2540348fc580486a9a85	Sovereign wealth funds 2019	0	No consideration for the housing market	Intervention	Publication	Boletín Oficial del Estado	Spain	government		2020-03-09	https://cpage.mpr.gob.es/producto/sovereign-wealth-funds-2019/
123	stateofhawaiigov-7f66b150c7325cce80c2324c62c14e75	Rona M. Suzuki	0	Climate risk is not included	Intervention	Publication	State of Hawaii	USA	government		2020-03-12	https://www.capitol.hawaii.gov/Session2020/Testimony/SB2697_SD1_TESTIMONY_EDB_03-13-20_.PDF
510	nycgov-017fea0dc891abb490cf1356676a0a6d	Adelphi University	0	Climate risk is not included	Intervention	Publication	City of New York	USA	government	city	2020-03-19	https://www1.nyc.gov/assets/operations/downloads/pdf/City-of-New-York-Uniform-Guidance-Report-6-30-19.pdf
698	cityoftoronto-6080173806595d0f3e7194947cdd35ac	Current State And Future Of Toronto ’ S Retail Main Streets Appendix 17 : Mpac Property Assessment Summary For Case Study Main Streets	0	Climate risk is not included	Intervention	Publication	City of Toronto	Canada	government	city	2020-04-21	https://www.toronto.ca/wp-content/uploads/2020/11/97b6-Appendices-17-to-26-Current-State-and-Future-of-Torontos-Retail-Main-Streets-Jan-2020-reduced-file-size-compressed.pdf
934	pembina-0ac4da950768ca2e71db05ccfa7caa10	Green stimulus in Canada’s building sector	0	No consideration for the housing market	Population	Publication	Pembina Institute	Canada	think tank		2020-04-29	https://www.pembina.org/node/3922
134	bankofnorway-8b7d36839ff469e060dcffc7a74b523d	Annual Report 2019	0	Non-relevant dependent variable	Intervention	Publication	Norges Bank	Norway	government	bank	2020-05-04	https://www.norges-bank.no/en/news-events/news-publications/Reports/Annual-Report/2019-annual-report/
735	phlcouncil-53c5479a5b2566a497c305f8c57e56f1		0	No consideration for the housing market	Intervention	Publication	Philadelphia City Council	USA	government	city	2020-05-15	https://phlcouncil.com/wp-content/uploads/2020/05/Finance-Tax-Bills-Budget-Revenue-Treasurer-Sinking-Fund-Pensions-Office-of-Property-Assessment.pdf
67	stateofhawaiigov-8efb7d6cf222bc7462654da51dece620	TO : House Committee on Economic Development & Business RE : Testimony in Support of SB2697 SD1 With Amendments	0	Climate risk is not included	Intervention	Publication	State of Hawaii	USA	government		2020-06-21	https://www.capitol.hawaii.gov/Session2020/Testimony/SB2697_SD1_TESTIMONY_EDB_06-22-20_.PDF
150	pagov-b170dfcb265f3af9bfcc2ff6c19d2d6b	2019 SERS Comprehensive Annual Financial Report	0	Climate risk is not included	Population	Publication	Commonwealth of Pennsylvania	USA	government		2020-06-25	http://www.sers.pa.gov/pdf/ACFR/2019_SERS_ACFR.pdf
63	provinceofalberta-df0c0e51517f783cae03ef947302e844	Alberta Heritage Savings Trust Fund annual report	0	Climate risk is not included	Intervention	Publication	Province of Alberta	Canada	government		2020-07-13	https://open.alberta.ca/publications/0702-9721
16	arupgroup-b49d4002a2a2beaf5e6da6549f5829a0	Realising the value from circular economy in real estate	0	Climate risk is not included	Intervention	Publication	Arup	UK	think tank	consultancy	2020-08-14	https://www.arup.com/perspectives/publications/research/section/realising-the-value-of-circular-economy-in-real-estate
722	philagov-de0b733c967d4babbc4d0bb131ba767f	The City of Philadelphia	0	Non-relevant dependent variable	Outcome	Publication	City of Philadelphia	USA	government	city	2020-09-04	https://www.phila.gov/media/20201222112548/Tax-and-Revenue-Anticipation-Notes-Series-A-of-2020%E2%80%932021.pdf
775	esridublin-969e144b54982c3a21db3cd50797cd54	Quarterly Economic Commentary, Autumn 2020	0	Climate risk is not included	Intervention	Publication	ESRI	Ireland	think tank		2020-10-08	https://www.esri.ie/publications/quarterly-economic-commentary-autumn-2020
819	nber-d8ca96bbf8157bab53c30cfd20353ab9	Partisan Residential Sorting on Climate Change Risk	0	Non-relevant dependent variable	Population	Working paper	NBER	USA	think tank		2020-10-26	https://www.nber.org/papers/w27989
650	adminch-d81f5fe7ace8eb923b6cb35be509ee9d	Bridging The Gap	0	No consideration for the housing market	Intervention	Publication	Government of Switzerland	Switzerland	government		2020-11-06	https://www.bafu.admin.ch/dam/bafu/en/dokumente/klima/externe-studien-berichte/def-bridging-the-gap-pacta-2020-switzerland-november-2020.pdf.download.pdf/DEF_Bridging_the_Gap_PACTA_2020_Switzerland_november_2020.pdf
140	europa-31d21f92594e2764d10c9ea5a9b04dbb	EU non-bank financial intermediation risk monitor 2020.	0	Climate risk is not included	Intervention	Publication	Publications Office of the European Union	EU	government		2020-12-08	https://op.europa.eu/en/publication-detail/-/publication/baeae14b-39d3-11eb-b27b-01aa75ed71a1/language-en/format-PDF
249	stlouisfed-229623f96b11c54e9a87a91c47b25b33	Investors and Housing Affordability	0	Climate risk is not included	Intervention	Working paper	Federal Reserve Bank of St Louis	USA	government	bank	2020-12-08	https://research.stlouisfed.org/wp/more/2020-047
81	nber-a8af283501fe06d205787aece477440b	Climate Finance	0	Non-relevant dependent variable	Study design	Working paper	NBER	USA	think tank		2020-12-21	https://www.nber.org/papers/w28226
19	europa-9dbc8ca01fc80bc0201fc97bde07e9cf	Financial stability report. December 2020.	0	Climate risk is not included	Intervention	Publication	Publications Office of the European Union	EU	government		2020-12-22	https://op.europa.eu/en/publication-detail/-/publication/a53e42a0-44cc-11eb-b59f-01aa75ed71a1/language-en/format-PDF
441	committee_senate-908d0e7ef62e389a45bec1cb63b51662	Transcript Available	0	Climate risk is not included	Intervention	Publication	Senate Committees	USA	government		2021-01-01	https://www.congress.gov/event/117th-congress/senate-event/329203/text
574	committee_senate-a60f60ff2f901ae2d0c7685d31daa1c8	Transcript Available	0	Climate risk is not included	Intervention	Publication	Senate Committees	USA	government		2021-01-01	https://www.congress.gov/event/117th-congress/senate-event/330758/text
776	committee_senate-5241b531f203c092be8cdc0be04edb9b	Transcript Available	0	Climate risk is not included		Publication	Senate Committees	USA	government		2021-01-01	https://www.congress.gov/event/117th-congress/senate-event/330322/text
645	stateofnewjersey-4e0df21354ccbdff689df514e66f0eee	Nj State Investment Council Annual Report 2020	0	Climate risk is not included	Intervention	Publication	State of New Jersey	USA	government		2021-01-28	https://www.unclaimedproperty.nj.gov/treasury/doinvest/pdf/AnnualReport/AnnualReportforFiscalYear2020.pdf
110	pagov-0e91b300fa4bce87a2e08fba92da6f8a	SERS 2021 Supplemental Budget Book	0	Climate risk is not included	Population	Publication	Commonwealth of Pennsylvania	USA	government		2021-03-04	http://www.sers.pa.gov/pdf/Supplemental_Budget_Book/budgetbinder2021.pdf
543	stateofhawaiigov-5704fe9c7a801f376cccd88f07dbb78a	Re : H. B. 133, H. D. 1, Relating to Capital Gains	0	Climate risk is not included	Intervention	Publication	State of Hawaii	USA	government		2021-03-22	https://www.capitol.hawaii.gov/Session2021/Testimony/HB133_HD1_TESTIMONY_WAM_03-24-21_.PDF
1	nber-50be05e8e9e7d85e8b8821523ea2c3a2	Real and Private-Value Assets	0	Climate risk is not included	Population	Working paper	NBER	USA	think tank		2021-03-22	https://www.nber.org/papers/w28580
49	stateofhawaiigov-a17e2c776b4dfce00268d52037180afb	Hb58, Hd1 Relating To State Funds.	0	Climate risk is not included	Intervention	Publication	State of Hawaii	USA	government		2021-03-29	https://www.capitol.hawaii.gov/Session2021/Testimony/HB58_HD1_TESTIMONY_WAM_03-30-21_.PDF
171	europa-2128d379a751603e4e014fdf437d9683	Study on the harmonisation and interconnection of real estate registers : final report.	0	Climate risk is not included	Population	Publication	Publications Office of the European Union	EU	government		2021-05-17	https://op.europa.eu/en/publication-detail/-/publication/77c10664-d3cc-11eb-895a-01aa75ed71a1/language-en/format-PDF
356	riksbanksweden-79df4a28f1a74ce3aa4603407db15573	Banking and climate-related risks, implications for financial stability in Sweden, Staff memo	0	No consideration for the housing market	Population	Publication	Sveriges Riksbank	Sweden	government	bank	2021-05-25	https://www.riksbank.se/globalassets/media/rapporter/staff-memo/svenska/2021/banking-and-climate-related-risks-implications-for-financial-stability-in-sweden-staff-memo.pdf
846	nationalbankdk-c637fb574b1242ec40205b03642a3a51	Flood risk can potentially affect a large share of credit institutions' exposure	0	Non-relevant dependent variable	Population	Publication	Danmarks Nationalbank	Denmark	government	bank	2021-06-09	http://www.nationalbanken.dk/en/publications/Pages/2021/06/Flood-risk-can-potentially-affect-a-large-share-of-credit-institutions-exposure.aspx
95	pagov-4f110659fdc4756071deba10e3af75a2	2020 Annual Comprehensive Financial Report	0	Climate risk is not included	Population	Publication	Commonwealth of Pennsylvania	USA	government		2021-06-28	http://www.sers.pa.gov/pdf/ACFR/2020_SERS_ACFR.pdf
166	europa-63ac5e2e0b15c2d44ec39dcf6f14eb81	Low for long : side effects of negative interest rates.	0	Climate risk is not included	Intervention	Publication	Publications Office of the European Union	EU	government		2021-07-07	https://op.europa.eu/en/publication-detail/-/publication/905725f2-e05e-11eb-895a-01aa75ed71a1/language-en/format-PDF
80	counciloftheeuropeanunion-7a62cb7ccbb3f41273c6aa649327a8f0	ANNEXES 1 to 5 to the COMMISSION DELEGATED REGULATION (EU) .../... supplementing Regulation (EU) 2020/852 of the European Parliament and of the Council by specifying the content and presentation of information to be disclosed by undertakings subject to Articles 19a or 29a of Directive 2013/34/EU concerning environmentally sustainable economic activities, and specifying the methodology to comply w…	0	Introduces a model	Intervention	Publication	Council of the European Union	EU	government		2021-07-09	https://data.consilium.europa.eu/doc/document/ST-10395-2021-ADD-1/en/pdf
529	europa-d77ee29d523a1a641e009caa3a79db24	Financial stability review : May 2021.	0	No consideration for the housing market	Intervention	Publication	Publications Office of the European Union	EU	government		2021-07-28	https://op.europa.eu/en/publication-detail/-/publication/8eb5a3aa-0acb-11ec-adb1-01aa75ed71a1/language-en/format-PDF
444	nycgov-e4f44ac522873907a0e323210785e34b	The City Of New York	0	No consideration for the housing market	Outcome	Publication	City of New York	USA	government	city	2021-08-04	https://www1.nyc.gov/assets/operations/downloads/pdf/fiscal_2020_single_audit_report.pdf
579	europa-9b0bf79200c0e63176bf81bfa1bea676	Annual report 2020.	0	No consideration for the housing market	Intervention	Publication	Publications Office of the European Union	EU	government		2021-08-11	https://op.europa.eu/en/publication-detail/-/publication/0da3c164-fb16-11eb-b520-01aa75ed71a1/language-en/format-PDF
46	bancoes-53a37756e93f9149fa8ff17096d739e2	Documentos de Trabajo. 2135.	0	Climate risk is not included	Intervention	Publication	Banco de España	Spain	government	bank	2021-09-13	https://www.bde.es/f/webbde/SES/Secciones/Publicaciones/PublicacionesSeriadas/DocumentosTrabajo/21/Files/dt2135e.pdf
48	irelandnta-39ffa5b49ba7bea35065529b30a61517	NTA Cost Management Guidelines (Updated 2023)	0	Climate risk is not included	Intervention	Publication	National Transport Authority	Ireland	think tank		2021-09-14	https://www.nationaltransport.ie/publications/nta-cost-management-guidelines-updated-2023/
830	govwales-353cc95435e32f6c1dd23d85f992db4f	Corporate Asset Management Strategy 2021 to 2024	0	No consideration for the housing market	Population	Publication	The Welsh Government	UK	government		2021-11-03	https://www.gov.wales/corporate-asset-management-strategy-2021-2024
666	stateofmichigan-e83b55cd9889d02c0efc12cf2058e8d5	SMIB Report 3.23.2023	0	Climate risk is not included	Intervention	Publication	State of Michigan	USA	government		2021-11-04	https://www.michigan.gov/treasury/-/media/Project/Websites/treasury/SMIB/2023/March-Report.pdf?rev=e1a53d87817f4bb88c433c592b0c9dcd&hash=79DF289A957BB7E3CC9B07088446CA69
262	stateofmichigan-0c0f42dc5c44afd6cb1a74ec786f8a41	SMIB Report 9.22.22	0	Climate risk is not included	Outcome	Publication	State of Michigan	USA	government		2021-11-04	https://www.michigan.gov/treasury/-/media/Project/Websites/treasury/SMIB/SMIB-September-2022.pdf?rev=48df803d4f9d4e4a99017268b1001929
175	chicagogov-2fe0fcbe122290d92c86684a0e81ac5b	Depository Agreement	0	Climate risk is not included	Intervention	Publication	City of Chicago	USA	government	city	2021-11-24	https://www.chicago.gov/content/dam/city/depts/fin/supp_info/Municipal_Depositories_RFP/AssociatedBank/Associated.pdf
638	cityofdallas-99746a3862c51a91c809cb917957ba68	[Click here to enter memo text]	0	Climate risk is not included	Intervention	Publication	City of Dallas	USA	government	city	2021-12-01	https://dallascityhall.com/government/citymanager/Documents/FY%2021-22%20Memos/Upcoming-Agenda-Item-EDC-Memo_120321.pdf
52	urbaninstitute-b4d0bf414fe5b4da5ea3e3539bf6522a	Community Wealth-Building Models	0	Climate risk is not included	Intervention	Publication	Urban Institute	USA	think tank		2021-12-09	https://www.urban.org/research/publication/community-wealth-building-models
532	pagov-075515bd8da51f2c5c8933d89f7a71a3	William P. Stalter	0	Climate risk is not included	Population	Publication	Commonwealth of Pennsylvania	USA	government		2021-12-20	https://www.psers.pa.gov/About/Board/Resolutions/Documents/2021/Brookfield%20Global%20Transition%20Fund%20LP%20Public%20Memo.pdf
42	governmentofcanada-9101b6e90edf042a1f2cb94eddba3648	The financialization of multi-family rental housing in Canada : a report for the Office of the Federal Housing Advocate / Martine August.: HR34-4/2022E-PDF Publications - Canada.ca	0	Climate risk is not included	Intervention	Publication	Government of Canada	Canada	government		2022-01-01	http://publications.gc.ca/site/eng/9.913920/publication.html
315	eucommission-08e11b83443d903e52b8de02eddca7ca	Quarterly Report on the Euro Area (QREA), Vol. 20, No. 4 (2021)	0	Climate risk is not included	Intervention	Publication	EU Commission	EU	government		2022-01-26	https://ec.europa.eu/info/publications/quarterly-report-euro-area-qrea-vol-20-no-4-2021_en
926	bostongov-e45c61eb8a69aa219db088fccdedb469	2021	0	Climate risk is not included	Intervention	Publication	City of Boston	USA	government	city	2022-01-31	https://www.boston.gov/sites/default/files/file/2022/02/ACFR_01.31.22_FINAL.pdf
745	onward-51c00144c9064a2460f1c2473ffaf424	Onward - How To Achieve Civil Service Relocation By 2030	0	Climate risk is not included	Intervention	Publication	Onward	UK	think tank		2022-02-08	https://www.ukonward.com/reports/time-to-move-out-civil-service-relocation/
68	pagov-ef7d98a64257539099e36784e290cda1	SERS 2022 Supplemental Budget Book	0	Climate risk is not included	Population	Publication	Commonwealth of Pennsylvania	USA	government		2022-02-25	http://www.sers.pa.gov/pdf/Supplemental_Budget_Book/budgetbinder2022.pdf
258	chicagogov-d6ccbcb200aab2a65c5d33178b144f0e	Annual Report	0	Climate risk is not included	Intervention	Publication	City of Chicago	USA	government	city	2022-02-28	https://www.chicago.gov/content/dam/city/depts/fin/supp_info/Municipal_Depositories_RFP/PNC/20.%20Form%2010-K%20for%20PNC%20Financial%20Services%20Group_2021.pdf
222	chicagogov-7ebf2b41e50a9e3a6e09a492ee519997	Wells Fargo & Company 2021 Annual Report	0	Climate risk is not included	Intervention	Publication	City of Chicago	USA	government	city	2022-03-03	https://www.chicago.gov/content/dam/city/depts/fin/supp_info/Municipal_Depositories_RFP/WellsFargo/20.%202021%20Annual%20Report.pdf
882	europa-82e568bcaa06bcaf6fc1f244af3020a3	Economic bulletin. Issue 7 / 2021.	0	Climate risk is not included	Intervention	Publication	Publications Office of the European Union	EU	government		2022-03-11	https://op.europa.eu/en/publication-detail/-/publication/963dc579-aa57-11ec-83e1-01aa75ed71a1/language-en/format-PDF
542	cityoftoronto-47de30a46bba1a552a8ffe119f95b51f	2022 Public Book - CREM	0	Climate risk is not included	Intervention	Publication	City of Toronto	Canada	government	city	2022-04-04	https://www.toronto.ca/wp-content/uploads/2022/04/96dc-Corporate-Real-Estate-Management-Budget-Note.pdf
434	stateofhawaiigov-d9150098512af0ba4ce6d3ab8111c8ba	13 2022	0	No consideration for the housing market	Outcome	Publication	State of Hawaii	USA	government		2022-04-14	https://files.hawaii.gov/dbedt/erp/Doc_Library/2022-09-23-OA-FEIS-New-Aloha-Stadium-Entertainment-District-Vol-1.pdf
59	counciloftheeuropeanunion-6d86ce4d86d6dc5d7d3c8daa5ce26858	COMMISSION STAFF WORKING DOCUMENT European Financial Stability and Integration Review (EFSIR)	0	Duplicate	Population	Publication	Council of the European Union	EU	government		2022-04-21	https://data.consilium.europa.eu/doc/document/ST-8325-2022-INIT/en/pdf
331	europa-4208313be0430b1bbbb16aebdc713087	Financial stability review. November 2021.	0	No consideration for the housing market	Outcome	Publication	Publications Office of the European Union	EU	government		2022-05-03	https://op.europa.eu/en/publication-detail/-/publication/d8f16ad9-cce5-11ec-a95f-01aa75ed71a1/language-en/format-PDF
12	counciloftheeuropeanunion-ee75bf46ebb99f0e54784e52c0bcc96f	COMMISSION STAFF WORKING DOCUMENT European Financial Stability and Integration Review (EFSIR)	0	Duplicate	Population	Publication	Council of the European Union	EU	government		2022-05-03	https://data.consilium.europa.eu/doc/document/ST-8325-2022-REV-1/en/pdf
152	pagov-136c70f645358742675cb3d1cff3389c	2021 Annual Comprehensive Financial Report ACFR	0	Climate risk is not included	Population	Publication	Commonwealth of Pennsylvania	USA	government		2022-06-14	http://www.sers.pa.gov/pdf/ACFR/2021_SERS_ACFR.pdf
467	marylandgov-a817b1ad99d7ef5d55727178c8ee2005	Investment Policy Manual	0	Climate risk is not included	Intervention	Publication	State of Maryland	USA	government		2022-06-22	https://sra.maryland.gov/sites/main/files/file-attachments/investment_policy_manual_-approved_by_board_june_21_2022.pdf?1655898983
719	europa-c2fdc8a93f94a93fed5dbc3c41c47932	Review of the EU macroprudential Framework for the banking sector : a concept note : March 2022.	0	Climate risk is not included	Population	Publication	Publications Office of the European Union	EU	government		2022-07-01	https://op.europa.eu/en/publication-detail/-/publication/6c146f0a-fc0f-11ec-b94a-01aa75ed71a1/language-en/format-PDF
202	europa-682fe007bc306f0e07950999108dc3f3	Multiple benefits of energy efficiency investments for financial institutions : final report : October 2021.	0	Climate risk is not included	Intervention	Publication	Publications Office of the European Union	EU	government		2022-07-14	https://op.europa.eu/en/publication-detail/-/publication/d30ea98d-03e9-11ed-acce-01aa75ed71a1/language-en/format-PDF
943	europa-0ad95ae6f11c777a04fed66ce9cd37c3	Climate-related risk and financial stability : ECB/ESRB Project Team on climate risk monitoring.	0	No consideration for the housing market		Publication	Publications Office of the European Union	EU	government		2021-07-28	https://op.europa.eu/en/publication-detail/-/publication/1de45ea9-00e1-11ec-8f47-01aa75ed71a1/language-en/format-PDF
497	govuk-37b5d1d34fda08502d654a19df4b883c	GPA Annual Report and Accounts	0	Climate risk is not included	Intervention	Publication	The UK Government	UK	government		2022-07-20	https://www.gov.uk/government/publications/gpa-annual-report-and-accounts
506	lincolninstitute-49cfaec69e8e2a9436cbb284765bbea6		0	Non-relevant dependent variable	Outcome	Publication	Lincoln Institute	USA	think tank		2022-07-26	https://www.lincolninst.edu/publications/articles/2022-07-research-links-climate-action-land-property-value-increases
334	europa-6af9f05f81feab1685ddbbe17eb137ee	EU non-bank financial intermediation risk monitor 2022.	0	Climate risk is not included	Intervention	Publication	Publications Office of the European Union	EU	government		2022-07-29	https://op.europa.eu/en/publication-detail/-/publication/43980bb5-191c-11ed-8fa0-01aa75ed71a1/language-en/format-PDF
438	europa-1d42c9280a4ce00c10364ee7692f9bef	Annual report 2021.	0	No consideration for the housing market	Population	Publication	Publications Office of the European Union	EU	government		2022-07-29	https://op.europa.eu/en/publication-detail/-/publication/9900af50-19e4-11ed-8fa0-01aa75ed71a1/language-en/format-PDF
548	california_state_agencies-42bbcc431915acd903a1a5fd45cb9a7c	Item 05c, Attachment 1	0	Climate risk is not included	Intervention	Publication	State of California	USA	government		2022-09-01	https://www.calpers.ca.gov/docs/board-agendas/202209/invest/item05c-01_a.pdf
953	bostonconsultinggroup-06c99b81b2f718b64e9ebc968f732776	Do Green Deals Create Value?	0	No consideration for the housing market	Population	Publication	Boston Consulting Group	USA	think tank	consultancy	2022-10-13	https://www.bcg.com/publications/2022/green-dealmaking-helps-create-value
254	california_state_agencies-d9aa1a261d4ab7481509b74c5e2e2f24	Agenda Item 6a - Attachment 2	0	No consideration for the housing market	Population	Publication	State of California	USA	government		2022-10-14	https://www.calpers.ca.gov/docs/board-agendas/202211/invest/item06a-02_a.pdf
29	governmentofgreece-bfe1aaf20087e5328ccc0085bfde3f1e	Ii eA2	0	Climate risk is not included	Intervention	Publication	Government of Greece	Greece	government		2022-10-20	http://www2.mfa.gr/infofiles/Doing%20Business%20in%20Poland%20-%20Investor's%20guide%202022%20pl.pdf
511	nycgov-a602336689661bdeffa3918cc4b7e2ba	The City Of New York New York	0	Climate risk is not included	Intervention	Publication	City of New York	USA	government	city	2022-10-27	https://legistar.council.nyc.gov/View.ashx?M=F&ID=11469349&GUID=4A938A82-3E90-4345-ABE1-9950AE61299B
37	chicagogov-27c243e3c9a0bfd1eb4fc0e9e3d4b579	ASB 06.30.2022 Form 10-Q	0	Climate risk is not included	Population	Publication	City of Chicago	USA	government	city	2022-12-05	https://www.chicago.gov/content/dam/city/depts/fin/supp_info/Municipal_Depositories_RFP/AssociatedBank/Associated%20Combined%204.pdf
663	chicagogov-07adfd1cb94e033da06761bd062b832c	JPMorgan Chase & Co.	0	Climate risk is not included	Intervention	Publication	City of Chicago	USA	government	city	2022-12-07	https://www.chicago.gov/content/dam/city/depts/fin/supp_info/Municipal_Depositories_RFP/JPMorgan/20.%20JPMorgan%20Chase%20&%20Co.%20Combined%202.pdf
732	chicagogov-b9da59258e8c9f589bc0c31b5da7313e	Response	0	Climate risk is not included	Intervention	Publication	City of Chicago	USA	government	city	2022-12-07	https://www.chicago.gov/content/dam/city/depts/fin/supp_info/Municipal_Depositories_RFP/Huntington/Huntington's%20Combined.pdf
480	cityoftoronto-aaa30dbbc69dac071c98bd605d255f4f	2023 Budget Note - Corporate Real Estate Management	0	Climate risk is not included	Intervention	Publication	City of Toronto	Canada	government	city	2023-01-10	https://www.toronto.ca/legdocs/mmis/2023/bu/bgrd/backgroundfile-230686.pdf
500	europa-edfa852b2d3a34da157c16d594570c87	ECB report on good practices for climate stress testing.	0	Non-relevant dependent variable	Population	Publication	Publications Office of the European Union	EU	government		2023-01-10	https://op.europa.eu/en/publication-detail/-/publication/9e498916-92f7-11ed-b508-01aa75ed71a1/language-en/format-PDF
119	stateofnewjersey-3a93d64352fbf160a1332912f94d4d70	2022 Annual Report	0	Climate risk is not included	Intervention	Publication	State of New Jersey	USA	government		2023-01-30	https://nj.gov/treasury/doinvest/pdf/AnnualReport/AnnualReportforFiscalYear2022.pdf
884	california_state_agencies-5f004c44367dd5a320aa1b083f11b8a9	Agenda Item 6d - Attachment 1	0	Climate risk is not included	Intervention	Publication	State of California	USA	government		2023-02-16	https://www.calpers.ca.gov/docs/board-agendas/202303/invest/item06d-01_a.pdf
32	pagov-8c7a772ed1f466fa202e1890533f0f1c	SERS 2023 Supplemental Budget Book	0	Climate risk is not included	Population	Publication	Commonwealth of Pennsylvania	USA	government		2023-02-21	https://sers.pa.gov/pdf/Supplemental_Budget_Book/budgetbinder2023.pdf
655	stateofcolorado-476971ecd527d84310b990035cf4fac2	Fund Report st SEBSye4	0	Climate risk is not included	Intervention	Publication	State of Colorado	USA	government		2023-02-28	https://treasury.colorado.gov/sites/treasury/files/Investment%20of%20Public%20School%20Fund%20Report%202.28.2023.pdf
668	eurlex-313d6cd5b02ae6de3ae450dc8c5cf2f7	Opinion of the European Central Bank of 16 January 2023 on a proposal for a Directive on the energy performance of buildings (recast) (CON/2023/2) 2023/C 89/01	0	Climate risk is not included	Population	Publication	EUR-Lex	EU	government	legislation	2023-03-09	https://eur-lex.europa.eu/legal-content/EN/TXT/PDF/?uri=cellar:2d4b0512-bee6-11ed-8912-01aa75ed71a1
465	marylandgov-8a2c6ef98d67cdd8be14a4d806c85964	Investment Policy Manual	0	Climate risk is not included	Intervention	Publication	State of Maryland	USA	government		2023-03-28	https://sra.maryland.gov/sites/main/files/file-attachments/investment_policy_manual_-approved_by_board_february_21_2023_0.pdf?1680027154
148	cityofportland-65cddc91542c684dd0f36f322617024a	Advance Portland :	0	Climate risk is not included	Outcome	Publication	City of Portland	USA	government	city	2023-04-18	https://www.portland.gov/sites/default/files/council-documents/2023/exhibit-a_advance-portland.pdf
746	texasgov-d6e69dd287a49e91a88740467f967a81	House Of Representatives Compilation Of Public Comments	0	Climate risk is not included	Intervention	Publication	State of Texas	USA	government		2023-04-20	https://capitol.texas.gov/tlodocs/88R/publiccomments/Meetings/C4502023041910301/InputItems/45de0371-5079-4a13-8bcd-da00b8735b62.pdf
429	comregionseu-b31196c0db34826036acee8a852fd8c1	COMMISSION STAFF WORKING DOCUMENT 2023 Country Report - Sweden Accompanying the document Recommendation for a COUNCIL RECOMMENDATION on the 2023 National Reform Programme of Sweden and delivering a Council opinion on the 2023 Convergence Programme of Swed	0	No consideration for the housing market	Outcome	Publication	European Committee of the Regions	EU	government		2023-05-24	https://webapi2016.cor.europa.eu/v1/documents/swd627-2023_part1_ext_en.docx/pdf
172	pagov-68116162e4fcf0b1abfc0db2fc297b97	2022 Annual Comprehensive Financial Report	0	Climate risk is not included	Population	Publication	Commonwealth of Pennsylvania	USA	government		2023-06-12	https://sers.pa.gov/pdf/ACFR/2022_SERS_ACFR.pdf
373	europa-9f7d399d7eae1fcea3eedbecc60000b4	TRV, ESMA report on trends, risks and vulnerabilities. No 2, 2023 - Publications Office of the EU	0	Climate risk is not included	Intervention	Publication	Publications Office of the European Union	EU	government		2023-09-19	https://op.europa.eu/en/publication-detail/-/publication/995bbe0d-575f-11ee-9220-01aa75ed71a1/language-en/format-PDF
487	cdpnet-1bf9b7e07d69ba94cd107d803e69b5d9	2023 EU Taxonomy Report	0	Climate risk is not included	Intervention	Publication	CDP	UK	think tank		2023-12-01	https://www.cdp.net/en/reports/downloads/7463
