# Supplementary material for: Existing evidence on the impact of climate risk on real estate valuations: a systematic map
Source: Environ Evid. 2026 Jun 23;15:8. doi: 10.1186/s13750-026-00389-6 (PMC13292335; doi:10.1186/s13750-026-00389-6)
Supplement: Supplementary file 4 — Supplementary Material 4. [file 13750_2026_389_MOESM4_ESM.xlsx]

## Sheet: Peer-reviewed Literature
Source	Type of document	Year	Authors	Title	DOI	Source title	Abstract	Include at full text? (0-1)	Type of risk	Type of physical risk	Transition risk channel	Region - Country	Region - City/Province	Exposure identification	Impact assessment method	Impact/valuation outcome	Asset class	Timeframe of the analysis	Recommendations	Scope for furter analysis	Further relevant notes
Scopus	Journal Article	2015	McNamara D.E.; Gopalakrishnan S.; Smith M.D.; Murray A.B.	Climate adaptation and policy-induced inflation of coastal property value	10.1371/journal.pone.0121278	PLoS ONE	Human population density in the coastal zone and potential impacts of climate change underscore a growing conflict between coastal development and an encroaching shoreline. Rising sea-levels and increased storminess threaten to accelerate coastal erosion, while growing demand for coastal real estate encourages more spending to hold back the sea in spite of the shrinking federal budget for beach n…	1	??? Reduction of subsidies (maybe physical?)	Coastal erosion		USA	North Carolina	Proximity to the beach	In-house model (stochastic dynamic optimization)	"Proeprty values" (without really clarifying what that means)	Not specified
Scopus	Journal Article	2015	Jin D.; Hoagland P.; Au D.K.; Qiu J.	Shoreline change, seawalls, and coastal property values	10.1016/j.ocecoaman.2015.06.025	Ocean and Coastal Management	We investigate the effects of shoreline change and protective structures (seawalls) on home values, using data on residences sold between 2000 and 2010 in the coastal towns of Marshfield, Duxbury, and Plymouth, Massachusetts. These towns comprise shorelines that exhibit moderate rates of shoreline change, relative to other shorelines in the state, with extensive armoring. We investigate explicitl…	1	Transitional/Physical	Coastal erosion (is coastal erosion a real physical risk. I mean, the width of the beach is reduced, but coastal floods and coatal surge are another thing. Is it simply reducing the value of a desirable amenity or can it be read as a "signal" of sea levles rise?)	Adpatation (seawalls)	USA	Marshfield, Duxbury and Plymouth counties (Massachusetts)	Proximity to the sea wall and to an eroded beach	Hedonic price model	Sales prices	Residential (single family)	2000 - 2010			The authors use the squared measure of living area. Maybe we should have a look at that. The authors clearly state that they removed all the observations that do not come from single-family houses
Scopus	Journal Article	2021	Catma S.	The Price of Coastal Erosion and Flood Risk: A Hedonic Pricing Approach	10.3390/oceans2010009	Oceans	Accelerated coastal erosion and elevated risks of flooding due to global warming put enormous burden on the ecosystems and economic health of coastal communities. Optimal policies to lessen these negative impacts require an estimation of their costs and benefits. The aim of this paper is to calculate the costs of beach erosion and flood risk through the valuation of property prices in Hilton Head…	1	Physical	Coastal erosion and flood		USA	Hilton Head Island, South Carolina	Risk maps (floods) and past events (costal erosion, data on the changes in the shorelines)	Hedonic price model	Selling prices	Residential (single-family)	2011 - 2016			I am really skeptical as the whether the were really able to separate the risk of flood from the coastal erosion
Scopus	Journal Article	2019	Johnston R.J.; Moeltner K.	Special Flood Hazard Effects on Coastal and Interior Home Values: One Size Does Not Fit All	10.1007/s10640-018-00314-7	Environmental and Resource Economics	Existing studies that estimate losses in home values due to being located in a designated flood zone, such as a Special Flood Hazard Area (SFHA) in the U.S., focus exclusively on either coastal or interior regions, or include both, but do not estimate separate risk effects. Using a rich data set on home sales for five counties in Connecticut, controlling for a plethora of potentially confounding …	1	Physical	Flood		USA	Connecticut	Risk maps	Nearest-neighbor matching approach with regression adjustment (the original formulation of the method is usually carried out using a linear regression in a frequentist approach; the regression adjustment is here carried out in bayesian setting)	Selling prices	Residential (single-family)	1991 - 2014			Extremely interesting method
Scopus	Journal Article	2019	Beltrán A.; Maddison D.; Elliott R.	The impact of flooding on property prices: A repeat-sales approach	10.1016/j.jeem.2019.02.006	Journal of Environmental Economics and Management	In this paper we use a repeat-sales model to analyse the price path of properties affected by flooding in England between 1995 and 2014. Our dataset contains information on 4.8 million houses with at least one repeat-sale. This database is merged with high-definition GIS data delineating the spatial extent of all recorded flood incidents in England covering a total area of 2,654 km 2 . Our result…	1	Physical	Flood		UK	England	Past events	Repeat-sales hedonic price model	Selling prices	Residential	1995 - 2014			For an overview of the use of quasi-experimental methods in hedonic models see Parmeter and Pope (2013)
Scopus	Journal Article	2019	de Koning K.; Filatova T.; Bin O.	Capitalization of Flood Insurance and Risk Perceptions in Housing Prices: An Empirical Agent-Based Model Approach	10.1002/soej.12328	Southern Economic Journal	Federally regulated or insured lenders in the United States are mandated to require flood insurance on properties that are located in areas at high risk of flooding. Despite the existence of this mandatory flood insurance requirement, take-up rates for flood insurance have been low, and the federal government's exposure to uninsured property losses from flooding remains substantial. Meanwhile, th…	1	Physical	Flood		USA	Carteret County	Risk maps	Hedonic price model and agent based model	Selling prices	Residential (single-family)	2001 - 2004		This work could be extended in several directions. Firstly, a realistic policy analysis requires more precise data on insurance premiums and coverage as well as disaggregated data of preferences for amenities and housing goods. It may require a survey that explicitly studies risk preferences and perceptions of sellers and buyers, and elicits any behavioral rules underlying their location choices.…
Scopus	Journal Article	2018	Beltrán A.; Maddison D.; Elliott R.J.R.	Assessing the Economic Benefits of Flood Defenses: A Repeat-Sales Approach	10.1111/risa.13136	Risk Analysis	In this article we identify the impact of the construction of flood defenses on property prices using a difference-in-differences repeat-sales methodology. Our data set contains information on over 12 million individual property transactions, which is merged with GIS data identifying the spatial location and main characteristics of 1,666 flood defenses built in England between 1995 and 2014. Resu…	1	Transitional/physical	Flood (coastal and fluvial)	Adaptation measures (floodwalls, embankments, bridge abutments, high ground, floodgates, and demountable flood defenses. )	UK	England	6-digits and 5-digits fixed effects	Repeat-sales	Selling prices	Residential	1995 - 2014		Although our results provide evidence on the existence of disamenity impacts associated with the construction of flood defenses, admittedly far more research is needed to determine the precise nature of these impacts. This might involve the use of CE in which the WTP for differently designed flood defenses is investigated. Special attention should be paid to the possibility of multi-functional fl…
Web Of Science	Journal Article	2014	Hattermann, FF; Huang, S; Burghoff, O; Willems, W; Österle, H; Büchner, M; Kundzewicz, Z	Modelling flood damages under climate change conditions - a case study for Germany	10.5194/nhess-14-3151-2014	NATURAL HAZARDS AND EARTH SYSTEM SCIENCES	The aim of the study is to analyze and discuss possible climate change impacts on flood damages in Germany. The study was initiated and supported by the German insurance sector whereby the main goal was to identify general climate-related trends in flood hazard and damages and to explore sensitivity of results to climate scenario uncertainty. The study makes use of climate scenarios regionalized …	1	Physical	Flood (fluvial)		Germany		Hydro model	Damage depth curves (part of the HQ Kumul model)	Damages		1961 - 2000 for the training of the model; 2011 - 2100 for the scenarios analysis
Web Of Science	Journal Article	2022	Taramelli, A; Righini, M; Valentini, E; Alfieri, L; Gatti, I; Gabellani, S	Building-scale flood loss estimation through vulnerability pattern characterization: application to an urban flood in Milan, Italy	10.5194/nhess-22-3543-2022	NATURAL HAZARDS AND EARTH SYSTEM SCIENCES	The vulnerability of flood-prone areas is determined by the susceptibility of the exposed assets to the hazard. It is a crucial component in risk assessment studies, both for climate change adaptation and disaster risk reduction. In this study, we analyse patterns of vulnerability for the residential sector in a frequently hit urban area of Milan, Italy. The conceptual foundation for a quantitati…	1	Physical	Flood (fluvial)		Italy	Milan	Risk maps (produced by the authors based on some point observations)	Depth-damage curves	Damages		2014		A conceivable future development would be to base the scoring procedure on documentation of other available past events occurring in the study area or of future events, collecting and rehabilitating the scattered data on the economic impact of past flood events, including the indemnities paid to insurance policy holders, compensations paid for uninsured residential flood damage and state aid prov…	The paper also offers a re-mapping of the flood risk in the city. We here focus on the results that are relevant for our scope (damges estimation)
Scopus	Journal Article	2016	Meldrum J.R.	Floodplain Price Impacts by Property Type in Boulder County, Colorado: Condominiums Versus Standalone Properties	10.1007/s10640-015-9897-x	Environmental and Resource Economics	Studies find various, and often small or negligible, impacts of floodplain designation on home sales prices in the United States, calling into question the U.S.’s National Flood Insurance Program’s (NFIP) effectiveness at internalizing flood risk into the residential property market. However, studies also tend to focus only on standalone homes, although a substantial portion of the U.S. housing m…	1	Physical	Flood (riverine)		USA	Boulder County	Flood risk maps	Space lagged hedonic price model, matching hedonic price model	Selling prices	Residential (with a clear distinction, which makes the whole point of the paper, between condos and single-family)	1995 - 2012		This article suggests numerous fruitful directions for further research. Follow-up survey research, similar to that performed by Chivers and Flores (2002) to understand Chivers’ (2001) original hedonic analysis result, could offer further insight into the mechanisms underlying the main result found here. Further, the substantial difference in impact between condominiums and standalone properties …	Extremely interesting results from Chivers and Flores (2002). "Although exceptions exist, economic investigations of housing prices typically focus on standalone (i.e., “single-family”) property housing markets." Numerous mechanisms, not necessarily mutually exclusive, could contribute to the difference in results. First, the fundamental difference between standalone property and condominiums is …
Scopus	Journal Article	2023	Pierce Holloway W.; BenDor T.K.	Residential property value impacts of floodplain buyouts in Charlotte, North Carolina	10.1016/j.jenvman.2023.119165	Journal of Environmental Management	Floodplain buyouts are an increasingly common policy for mitigating flood risk. Recent research has explored the costs of buyouts and their impacts on municipal finance and tax base. However, little work has explored the effects of buyouts on surrounding residential land values, an aspect that could contribute to the extensive literature on the land value impacts of urban land uses, including ope…	1	Physical	Floods		USA	Mecklenburg County, North Carolina	"Signal" from the buyout programs	Matching process and hedonic price modelling	Sales prices	Residential	2001 - 2018
Scopus	Journal Article	2023	Hennighausen H.; Liao Y.; Nolte C.; Pollack A.	Flood insurance reforms, housing market dynamics, and adaptation to climate risks	10.1016/j.jhe.2023.101953	Journal of Housing Economics	This paper examines the impact of two nationwide reforms to the National Flood Insurance Program on both flood insurance and property markets. The 2012 and 2014 reforms aimed to phase out subsidies on flood insurance premiums. Using a difference-in-differences framework comparing treated and similar but untreated properties, we find that the reforms led to a 14.3% relative increase in the price o…	1	Physical/Transitional	Floods	Risk disclosure	USA		Flood maps	Hedonic price model and repeat sales	Sales prices	Residential	(+-) 15 years from the first community flood risk maps
Scopus	Journal Article	2023	Kelly D.L.; Molina R.	Adaptation Infrastructure and Its Effects on Property Values in the Face of Climate Risk	10.1086/725109	Journal of the Association of Environmental and Resource Economists	We evaluate the effect of climate adaptation infrastructure investments on property transaction prices, using data on over 400,000 property transactions and 162 infrastructure projects in Miami-Dade County, an area that is highly vulnerable to flooding and sea level rise due to climate change. Exploiting the timing and siting of different adaptation projects in Miami-Dade, we are able to identify…	1	Physical/Transitional	Floods	Adaptation	USA	Miami-Dade County	Proximity to the projects	DiD, OLS	Sales prices	Residential	2000 - 2019		Investigating if higher property values caused by adaptation infrastructure cause low-income households to relocate to less protected areas with lower rental costs
Scopus	Journal Article	2023	Pollack A.B.; Wrenn D.H.; Nolte C.; Wing I.S.	Potential Benefits in Remapping the Special Flood Hazard Area: Evidence from the U.S. Housing Market	10.1016/j.jhe.2023.101956	Journal of Housing Economics	A typical U.S. homebuyer's understanding of whether a property faces flood risk is based on whether the property is located inside the National Flood Insurance Program's (NFIP) Special Flood Hazard Area (SFHA). The SFHA boundary, however, may bias homebuyers’ perceptions of flood risk relative to unobserved true risk because the SFHA is an incomplete, and sometimes inaccurate, representation of f…	1	Physical/Transitional	Floods	Risk disclosure	USA		Flood risk maps/quasi-objective estimate/history of previous floods	Triple difference design	Sales Prices	Residential		Revision of SFHA risk maps		Very good points on why one may want to restrict the distance from the risk zones
Scopus	Journal Article	2023	Trif S.; Bilașco Ș.; Petrea D.; Roșca S.; Fodorean I.; Vescan I.	Spatial Modeling through GIS Analysis of Flood Risk and Related Financial Vulnerability: Case Study: Turcu River, Romania	10.3390/app13179869	Applied Sciences (Switzerland)	The present study is part of the context in which Romania adopted the European Parliament Directive 2007/60/EC on flood risk assessment and management. Therefore, the aim of this research is to assess the risk induced by a hydrological hazard, expressed by a financial value estimation, for the Turcu River in the northern sector of the Bran–Dragoslavele transcarpathian corridor (Romania), an impor…	1	Physical	Floods		Romania	Turcu River	Hydrological model	Minimum values	Reparation costs	All		The communities directly affected by this study could use the information contained here to draw up more precise intervention plans
Scopus	Journal Article	2023	Livy M.R.	Assessing the housing price capitalization of non-destructive flooding events	10.1016/j.rie.2022.10.003	Research in Economics	Flooding poses significant costs to communities and is expected to vary in intensity and severity in the future. Previous research has shown that major flooding events significantly affect housing markets; however, perceptions of non-destructive flooding events have not been adequately studied. In this paper, I examine the housing price capitalization of elevated river levels that did not reach t…	1	Physical	Floods		USA	Ohio	Flood maps/ river water levels	Hedonic price model/ repeat sales	Sales Prices	Residential		Policymakers should pay more attention in determining the costs of non-destructive flooding events on communities
Scopus	Journal Article	2023	Thomson H.; Zeff H.B.; Kleiman R.; Sebastian A.; Characklis G.W.	Systemic Financial Risk Arising From Residential Flood Losses	10.1029/2022EF003206	Earth's Future	Direct damage from flooding at residential properties has typically been categorized as insured, with liabilities accruing to insurers, or uninsured, with costs accruing to property owners. However, residential flooding can also expose lenders and local governments to financial risk, though the distribution of this risk is not well understood. Flood losses are not limited to direct damages, but a…	1	Physical	Floods		USA	North Carolina	Insurance claims	Hedonic residuals	Market value	Residential		Further analysis is required to improve the risk estimates generated in this work, and to enable the translation of financial risk into realized losses, both of which will assist decision-makers in developing more targeted resilience strategies.
Scopus	Journal Article	2023	Häse S.; Hirte G.	The impact of unexpected flood events and adaption measures on lot prices; [Die Auswirkungen von unerwarteten Hochwasserereignissen und Anpassungsmaßnahmen auf Grundstückspreise]	10.1007/s10037-022-00177-y	Review of Regional Research	Associated with climate change are the rising frequency, probability, and intensity of natural hazards, as stated by IPCC (2014). To contribute to the evaluation of climate change consequences, we study the impact of river floods caused by torrential rain periods, which are supposed to become and already are one of the major future challenges. Since subsequent flood and adaptation measures are us…	1	Physical	Floods		Germany	Dresden	Flood maps	DiD	Sales prices and rentals	Residential	2000 - 2017		Future research may try to disentagle the impact of risk from that of the actual event
Scopus	Journal Article	2023	Gourevitch J.D.; Kousky C.; Liao Y.P.; Nolte C.; Pollack A.B.; Porter J.R.; Weill J.A.	Unpriced climate risk and the potential consequences of overvaluation in US housing markets	10.1038/s41558-023-01594-8	Nature Climate Change	Climate change impacts threaten the stability of the US housing market. In response to growing concerns that increasing costs of flooding are not fully captured in property values, we quantify the magnitude of unpriced flood risk in the housing market by comparing the empirical and economically efficient prices for properties at risk. We find that residential properties exposed to flood risk are …	1	Physical	Floods		USA		Flood maps	OLS, Depth-damage curves	Sales prices	Residential	2020 - 2050	A more effective risk awareness campaign is needed to avoid shocks that may hit the real estate market if the conditions of overevaluation persist
Scopus	Journal Article	2023	Mutlu A.; Roy D.; Filatova T.	Capitalized value of evolving flood risks discount and nature-based solution premiums on property prices	10.1016/j.ecolecon.2022.107682	Ecological Economics	Nature-based solutions (NbS) are a cornerstone of climate change adaptation worldwide. Yet, evidence on their economic benefits is scarce, especially since the provided environmental amenities usually spatially correlate with climate-induced hazards, effects of which NbS aim to curb. This lack of empirical evidence creates obscurity regarding social acceptability of NS, hindering their uptake and…	1	Physical/Transitional	Floods	Adaptation	The Netherlands	Limburg	Flood maps	Hedonic price model	Sales prices	Residential	1990 - 2020	The results from this study should be taken into considerations by policymakers willing to understand the total economic impact of NbS	The work can be expanded in a number of directions: the 2021 European floods can provide the new settings for a natural experiment; spatial location preferences should be addressed
Scopus	Journal Article	2023	Fang L.; Li L.; Yavas A.	The Impact of Distant Hurricane on Local Housing Markets	10.1007/s11146-021-09843-3	Journal of Real Estate Finance and Economics	This study investigates whether the local housing markets can be affected by the occurrence of a large-scale but distant hurricane without direct impact. Using a dataset of residential transactions in Miami-Dade County, FL between 2005 and 2014, we find that the impact of a property’s flood risk exposure on its value varies over time, with a price penalty of 4% in hurricane striking period. By co…	1	Physical	Floods		USA	Miami-Dade County	Flood maps	Hedonic price model, DiD	Sales prices	Residential (single-family)	2005 - 2014			Table 2 reports the estimates of this hedonic model.Footnote 11 In column (1), the property’s flood risk exposure variable is included without being interacted with sale year dummies. The results in column (1) overall demonstrate that after controlling for a set of covariates, it seems that a property’s flood risk exposure is not capitalized in its sale price over this study period in Miami-Dade.…
Scopus	Journal Article	2023	Al Assi A.; Mostafiz R.B.; Friedland C.J.; Rohli R.V.; Rahim M.A.	Homeowner flood risk and risk reduction from home elevation between the limits of the 100- and 500-year floodplains	10.3389/feart.2023.1051546	Frontiers in Earth Science	Floods inflict significant damage even outside the 100-year floodplain. Thus, restricting flood risk analysis to the 100-year floodplain (Special Flood Hazard Area (SFHA) in the United States of America) is misleading. Flood risk outside the SFHA is often underestimated because of minimal flood-related insurance requirements and regulations and sparse flood depth data. This study proposes a syste…	1	Physical	Floods		USA	Miami-Dade County	Flood maps	Average Annual Loss	Damages	Residential
Scopus	Journal Article	2023	Thompson J.J.; Wilby R.L.; Hillier J.K.; Connell R.; Saville G.R.	Climate Gentrification: Valuing Perceived Climate Risks in Property Prices	10.1080/24694452.2022.2156318	Annals of the American Association of Geographers	There is growing evidence that physical climate hazards—such as floods and wildfires—affect property prices. Climate change scenarios suggest more frequent and severe physical climate hazards in the future, coinciding with greater exposure of populations to such threats. This raises concern because changes in property prices pose risks to homeowners’ financial status, as well as to the insurance …	1	Physical	Floods		UK		Flood maps	Repeat sales	Sales prices	Residential	2005 - 2018		First, CG research should incorporate discourse around climate justice and move toward an ethical framework to guide good practices and thereby protect property owners and prospective buyers and sellers from possible exploitation. Future research might investigate proxies for historical hazards or the utility of remotely sensed information, for example, using Google Trends as a substitute for rai…
Scopus	Journal Article	2023	Fonner R.; Izón G.; Feist B.E.; Barnas K.	Capitalization of reduced flood risk into housing values following a floodplain restoration investment	10.1080/21606544.2022.2136765	Journal of Environmental Economics and Policy	Vast resources are allocated across the US and elsewhere for flood control in floodplains. Increasingly, these efforts involve restoring the function of natural floodplains to attenuate flood risk and provide a range of other ecosystem services. We investigated the capitalization of reduced flood risk from floodplain restoration into housing values in the city of Orting, Washington, USA. Our iden…	1	Physical/Transitional	Floods	Adaptation	USA	Orting, Washington	Flood maps	DiD	Sales prices	Residential	2005 - 2017			It is the first example that I see where a spatial weight matrix is used in a DiD setting
Scopus	Journal Article	2023	Morgan J.D.; Douthat T.; Lin L.-H.	On the Geographic Balance of Risk and Amenity: Changes in Evacuation Zones and Their Ripples in Housing Prices in Pinellas County, FL	10.1080/23754931.2022.2100225	Papers in Applied Geography	This study considers the balance of amenities and coastal hazards on housing prices between 2000 and 2015. We test whether risk communication via hurricane evacuation zone (a proxy for storm-surge risk and coastal flooding) affects sales price while controlling for relevant property characteristics, beach frontage, flood zones, and proximity to the coast. Additionally, we employ a difference-in-d…	1	Physical/Transitional	Floods	Risk disclosure	USA	Pinellas County, Florida	Evacuation maps	DiD	Sales prices	Residential (single-family)	2000 - 2015			We used the following packages within R: sp, spdep, rspatial, and spatialreg. These packages include several spatial regression models, such as spatial lagged dependency and spatial error dependency models, which we used for modeling the data. They also include tools and methods for model selection and diagnostics
Scopus	Journal Article	2022	Shu E.G.; Porter J.R.; Wilson B.; Bauer M.; Pope M.L.	The Economic Impact of Flood Zone Designations on Residential Property Valuation in Miami-Dade County	10.3390/jrfm15100434	Journal of Risk and Financial Management	In the United States, flood events are the most economically damaging type of natural disaster. Some of the most widely used tools for understanding property flood risk in the United States are the Flood Insurance Rate Maps (FIRMs) produced by the Federal Emergency Management Agency (FEMA). Numerous previous studies have attempted to estimate the impact on property valuation from a home’s being m…	1	Physical/Transitional	Floods	Risk disclosure	USA	Miami-Dade County	Flood maps	DiD	Sales prices	Residential (single-family)	2005 - 2017		While this finding is informative for understanding valuation changes as a result of SFHA zone designations, there are several additional factors which future research should explore. Homes in the out-to-in cohort which already were enrolled in flood insurance are not likely to have a sales price drop as a result of the new requirement for flood insurance, as there are several options for ensurin…
Scopus	Journal Article	2022	Bakkensen L.A.; Barrage L.	Going Underwater? Flood Risk Belief Heterogeneity and Coastal Home Price Dynamics	10.1093/rfs/hhab122	Review of Financial Studies	How do climate risk beliefs affect coastal housing markets? This paper provides theoretical and empirical evidence. First, we build a dynamic housing market model and show that belief heterogeneity can reconcile prior mixed evidence on flood risk capitalization. Second, we implement a door-To-door survey in Rhode Island, finding significant flood risk underestimation and sorting based on risk per…	1	Physical	Floods		USA	Rhode Island (at first, then the whole country)		In-house model, OLS	Prices	Residential	1970 - 2017		Insurance premiums can easily be integrated into the model	The model also explores how the publication of new information from the authorities may affect the market. So, in theory, policies are also studies
Scopus	Journal Article	2022	Porter J.R.; Shu E.G.; Amodeo M.F.; Freeman N.; Bauer M.; Almufti I.; Ackerson M.; Mehta J.	Commercial Real-Estate at Risk: An Examination of Commercial Building and Economic Impacts in the United States Using a High-Precision Flood Risk Assessment Tool	10.3389/frwa.2022.875995	Frontiers in Water	Environmental changes are predicted to exacerbate changes in flood events, resulting in consequences for exposed systems. While the availability and quality of flood risk analyses are generally increasing, very little attention has been paid to flood impacts related to the commercial market. This is notable given that the commercial market is often made up of the most valuable physical structures…	1	Physical	Floods		USA		Flood maps	Depth-damage curves (for the part that is relevant to the scope of this systematic map)	Damages	Commercial	30 years		Related to economic impact estimations, there are several important opportunities for model improvement. Firstly, since the GDP information is provided on a state or county resolution and GDP for the land use categories involve the aggregation of multiple sectors, direct economic damages will not be an accurate portrayal of individual properties but should be considered only on a larger geographi…	AAL or similar loss estimates are often calculated through simple linear depth-damage functions, where higher flood depths directly translate to higher damage estimates. These types of depth-damage functions are increasingly recognized to be problematic as they do not provide an accurate understanding of structural fragility and susceptibility to damage. Wing et al. (2020) compare historic flood …
Scopus	Journal Article	2021	Hino M.; Burke M.	The effect of information about climate risk on property values	10.1073/pnas.2003374118	Proceedings of the National Academy of Sciences of the United States of America	Floods and other climate hazards pose a widespread and growing threat to housing and infrastructure around the world. By reflecting climate risk in prices, markets can discourage excessive development in hazardous areas. However, the extent to which markets price these risks remains poorly understood. Here we measure the effect of information about flood risk contained in regulatory floodplain ma…	1	Physical/Transitional	Floods	Mandatory disclosure of flood risk/experience	USA		Flood maps	DiD, Hedonic Price	Selling prices	Residential (single-family)	1997 - 2017			There is an interesting point on how to talk about flood zone vs flood risk. Finally, we combine our empirical results on the flood zone discount with our estimated efficient flood zone discounts to calculate overvaluation of single-family homes in the regulatory floodplain across the United States. Our data contain 3.8 million such properties that represent $993 billion in market value. We repea…
Scopus	Journal Article	2020	Gibson M.; Mullins J.T.	Climate risk and beliefs in new york floodplains	10.1086/710240	Journal of the Association of Environmental and Resource Economists	Applying a difference-in-differences framework to a census of residential property transactions in New York City 2003–17, we estimate the price effects of three flood risk signals: (1) the Biggert-Waters Flood Insurance Reform Act, which increased premiums; (2) Hurricane Sandy; and (3) new floodplain maps reflecting three decades of climate change. Estimates are negative for all three signals, an…	1	Physical	Floods		USA	New York	Past events, flood risk maps	DiD	Sales prices	Residential	2003 - 2017			They test the fixed effects models at different levels: blocs, tax codes, etc.
Scopus	Journal Article	2020	Chandra-Putra H.; Andrews C.J.	An integrated model of real estate market responses to coastal flooding	10.1111/jiec.12957	Journal of Industrial Ecology	Understanding and improving how humans adapt to climate change are priorities in our research community, and coastal settlements are good places to study adaptation. Severe storm events and sea-level rise are threatening coastal communities with increasing levels of flood damage. Because ownership of coastal assets is distributed among many private and public actors, both individual property owne…	1	Physcical	Floods		USA	New Jersey	Flood risk maps	In-house model	Selling prices	Residential	32 years
Scopus	Journal Article	2020	Hennighausen H.; Suter J.F.	Flood Risk Perception in the Housing Market and the Impact of a Major Flood Event	10.3368/le.96.3.366	Land Economics	The impact of flood events on flood risk perception has important implications for policy. Applying a novel dataset featuring the flooding extents from a severe event in Colorado, we disentangle inundated properties from “near misses,” defined as structures not directly flooded but located inside the 100-year floodplain. Using a triple-difference hedonic framework, we show that inundated properti…	1	Physical	Floods		USA	Boulder county	Risk maps, past events	Hedonic price, DiD	Selling prices	All	????			The sample of transactions that we used in the empirical analysis is limited to properties within one mile of the inundation boundary. Restricting the sample in this way is intended to promote the comparability between the treatment groups and control group. The choice is motivated by the regression discontinuity design literature, whereby samples are restricted around the targeted boundary to im…
Scopus	Journal Article	2020	Rezaie A.M.; Loerzel J.; Ferreira C.M.	Valuing natural habitats for enhancing coastal resilience: Wetlands reduce property damage from storm surge and sea level rise	10.1371/journal.pone.0226275	PLoS ONE	Storm surge and sea level rise (SLR) are affecting coastal communities, properties, and ecosystems. While coastal ecosystems, such as wetlands and marshes, have the capacity to reduce the impacts of storm surge and coastal flooding, the increasing rate of SLR can induce the transformation and migration of these natural habitats. In this study, we combined coastal storm surge modeling and economic…	1	Physical	Floods		USA	Ocean county, Burlington county, Atlantic county	In-house model	Depth-damage curves	Damages (avoided damages)	All
Scopus	Journal Article	2019	Netusil N.R.; Moeltner K.; Jarrad M.	Floodplain designation and property sale prices in an urban watershed	10.1016/j.landusepol.2019.104112	Land Use Policy	Increasing urbanization, and the projected effects of climate change on urban streams, will put more people and properties at risk of flooding. Our study uses a repeat sales model to estimate the effect of floodplain location on single-family residential sale prices for a highly urbanized part of the Portland, Oregon metropolitan area. The most common approach used in the existing literature uses…	1	Physical	Floods		USA	Portland	Flood maps	Repeat-sales	Selling prices	Residential (single-family)	1988 - 2014
Scopus	Journal Article	2019	Pilla F.; Gharbia S.S.; Lyons R.	How do households perceive flood-risk? The impact of flooding on the cost of accommodation in Dublin, Ireland	10.1016/j.scitotenv.2018.08.439	Science of the Total Environment	Climate change and human behaviour, such as building on floodplains, are increasing the incidence of floods in urban areas. This paper investigates the relationship between flood risk and residential accommodation costs, both sales and rental, using a detailed dataset of over 650,000 sale and rental listings in Dublin, Ireland over the period 2006–2015. These are combined with detailed data for t…	1	Physical	Floods		Ireland	Dublin	Risk maps, past events	Hedonic price model	Selling prices, rents	Residential	2006 - 2015			"Measuring the impact of flood risk on the value of accommodation as a service or an asset is rendered problematic due to the collinearity of flood risk with distance to water-based amenities, such as rivers, lakes and the coast. Model (2) specifically includes these distances, in order to capture the potential amenity benefit of being close to these features, controlling for risk. Without these,…
Scopus	Journal Article	2019	Shr Y.-H.; Zipp K.Y.	The aftermath of flood zone remapping: The asymmetric impact of flood maps on housing prices	10.3368/LE.95.2.174	Land Economics	We propose a theoretical framework characterizing (1) the attenuation of flood risks revealed by the flood zone designation in flood insurance rate maps and (2) the asymmetric impacts of adding versus removing flood zone status on property values. We apply spatial fixed effects models to empirically investigate the impacts of flood zone status and test the proposed theory. The results indicate th…	1	Physical	Floods		USA	Centre County, Pennsylvania	Risk maps	Hedonic price model, repeat-sales	Selling prices	Residential	1996 - 2012		We note that it is possible that previous flood risk will still make these properties undesirable even after the risk is alleviated. Identifying such a stigma effect is of interest for future studies. One other interesting potential investigation would involve the intensity of the flood map change. That is, the effects of being mapped in or out could be associated with how close a property was to…
Scopus	Journal Article	2018	Bélanger P.; Bourdeau-Brien M.; Dumestre M.	The impac t of flood zones on res ident ial property prices:the case of Canada	10.1080/10835547.2018.12091907	Journal of Sustainable Real Estate	We investigate the impact of flood risk on the Canadian housing market. We combine a variety of large heterogeneous sets of data, both structured and unstructured, that allows taking into account key drivers of properties value that are otherwise difficult to control for. We infer the findings from two distinct samples composed of properties for sale and properties sold. The results suggest that …	1	Physical	Floods		Canada	Quebec	Risk maps, distance from water and elevation (in the sensitivity analysis)	Hedonic price model	Selling prices, asking prices	Residential	2018 for asking prices, 2006 - 2018 for sold properties			The authors use asking prices, not selling prices. This is quite interesting
Scopus	Journal Article	2019	Martínez-Gomariz E.; Locatelli L.; Guerrero M.; Russo B.; Martínez M.	Socio-economic potential impacts due to urban pluvial floods in badalona (Spain) in a context of climate change	10.3390/W11122658	Water (Switzerland)	Pluvial flooding in Badalona (Spain) occurs during high rainfall intensity events, which in the future could be more frequent according to the latest report from the Intergovernmental Panel on Climate Change (IPCC). In this context, the present study aims at quantifying the potential impacts of climate change for the city of Badalona. A comprehensive pluvial flood multi risk assessment has been c…	1	Physical	Floods (pluvial)		Spain	Badalona	In-house model	Depth damage curves	Damages	All	present - 2100			The paper touches upon several potential aspects of damages. We here focus on what concerns damages to buildings. It is actually hard to distinguish the share of the damages that would affect only the buildings. I would be OK with excluding this paper
Scopus	Journal Article	2018	Hirsch J.; Hahn J.	How flood risk impacts residential rents and property prices: Empirical analysis of a German property market	10.1108/JPIF-11-2016-0088	Journal of Property Investment and Finance	Purpose: The purpose of this paper is to quantify the impact of 100-year flood risk on both property rents and values in Germany, exemplified by the market of the historic city of Regensburg, and therefore supports investors in understanding market behavior patterns in both rental and investment context. Design/methodology/approach: The authors construct two generalized additive models for rents …	1	Physical	Floods (riverine)		Germany	Regensburg	Risk maps	Hedonic price model	Selling prices, rents	Residential	2012 - 2015		We suggest expanding related research on other regions and cities in Germany to close the gap of empirical evidence on market behavior and reaction patterns in the case of flood risk or events. Furthermore the analyzed timespan could be extended, especially in order to incorporate the effect of actual flood events. In addition, the data set may be combined with additional natural hazards, such as…
Scopus	Journal Article	2020	Livy M.R.	Catastrophe capitalization: Estimating the capitalization of extreme natural events across type and reoccurrence		Economics Bulletin	Extreme natural events are associated with significant economic losses and expected to increase in frequency and intensity with time. While previous research has primarily investigated singular event types, the relative impact of multiple types of reoccurring events on the housing market has not been extensively studied. Filling this void in the literature, I estimate the housing price capitaliza…	1	Physical	Floods and wildifires		USA	Orange County	Past events	Hedonic price model	Sales prices	Residential (singe-family)	2000 - 2015			The paper is accessible here: http://www.accessecon.com/Pubs/EB/2020/Volume40/EB-20-V40-I1-P57.pdf.
Scopus	Journal Article	2022	Kim S.K.; Hammitt J.K.	Hurricane risk perceptions and housing market responses: the pricing effects of risk-perception factors and hurricane characteristics	10.1007/s11069-022-05541-2	Natural Hazards	This paper uses the difference-in-differences method to assess how home prices change in the periods after major hurricanes in Miami-Dade County and links these changes to risk-perception determinants that affect market participants’ determination of the prices they are willing to accept or pay. The empirical results shed light on the effects of how risk-perception determinants, affected by diffe…	1	Physical	Hurricanes		USA	Miami-Dade County	Past events	DiD	Sales prices	Residential (single-family)	1999 - 2018			Kraft Rule: total rainfall equals 100 inches divided by the forward motion in knots. The parallel-trends "test" is just a visual inspection of a graph made on Stata.
Scopus	Journal Article	2022	Pollack A.B.; Kaufmann R.K.	Increasing storm risk, structural defense, and house prices in the Florida Keys	10.1016/j.ecolecon.2022.107350	Ecological Economics	The market's ability to cope with storm-related risk partially depends on whether this risk is reflected accurately in house prices. We assess the degree to which these prices reflect storm-related risk versus amenities, and how storms change this relationship, with a statistical model that uses an objective procedure to choose among nearly one thousand variables that may affect house prices in t…	1	Physical	Hurricanes		USA	Florida Keys		Hedonic price model	Selling prices	Residential	2016 - 2019		There are other estimation approaches that might be used in future comparisons to help explain or reduce differences in estimation outcomes between repeat-sale and hedonic estimation such as pooling single and repeat-sales data (e.g., Case and Quigley, 1991) and matching properties with differing levels of the policy variable of interest (e.g., Guntermann et al., 2016; Klaiber and Smith, 2013). J…	A traditional difference in difference model would likely overstate the standard errors of the regression coefficients because of collinearity among the 900 variables. A repeat sales approach eliminates 2728 observations (out of 3470) for houses that sell only once during the sample period, is susceptible to selection bias, and also may introduce bias due to unobserved variation at the property l…
Scopus	Journal Article	2021	Fisher J.D.; Rutledge S.R.	The impact of Hurricanes on the value of commercial real estate	10.1057/s11369-021-00212-9	Business Economics	Commercial real estate investors prefer coastal, gateway, markets for liquidity, demand density, and durable returns. Yet, these areas are more vulnerable to the effects of climate change from more intense and frequent weather events such as hurricanes and typhoons as well as to gradual changes such as sea-level rise. Recognition is growing of the risks that these events pose to investment perfor…	1	Physical	Hurricanes		USA		Past events	Hedonic price model	Property values, Property investment returns, Property capital returns	Office, retail, apartment, industrial, hotel	1989 - 2019
Scopus	Journal Article	2020	Kim S.K.; Peiser R.B.	The implication of the increase in storm frequency and intensity to coastal housing markets	10.1111/jfr3.12626	Journal of Flood Risk Management	This paper analyzes the effects of storm frequency and intensity on housing values in Miami-Dade County over the last three decades. We found that higher storm exposure accelerates the housing price discount caused by augmented flood risk. The adverse effects of frequency and intensity have different impacts on perception of flood probabilities. Storm frequency affects housing prices in lower flo…	1	Physical	Hurricanes		USA	Miami-Dade County	Past events	Hedonic price model	Selling prices	Residential (single-family houses)	1987 - 2017
Scopus	Journal Article	2020	Tedesco M.; McAlpine S.; R. Porter J.	Exposure of real estate properties to the 2018 Hurricane Florence flooding	10.5194/nhess-20-907-2020	Natural Hazards and Earth System Sciences	Quantifying the potential exposure of property to damages associated with storm surges, extreme weather and hurricanes is fundamental to developing frameworks that can be used to conceive and implement mitigation plans as well as support urban development that accounts for such events. In this study, we aim at quantifying the total value and area of properties exposed to the flooding associated w…	1	Physical	Hurricanes		USA	North Carolina	Flood maps							The paper as a large focus on understanding what parts of the urban areas were flooded. Little attention is paid to the economic consequences of the flood but we here focus on that for this review. Very short results on this aspect
Scopus	Journal Article	2020	Sun F.; Carson R.T.	Coastal wetlands reduce property damage during tropical cyclones	10.1073/pnas.1915169117	Proceedings of the National Academy of Sciences of the United States of America	Coastal wetlands dampen the impact of storm surge and strong winds. Studies on the economic valuation of this protective service provided by wetland ecosystems are, however, rare. Here, we analyze property damage caused by 88 tropical storms and hurricanes hitting the United States between 1996 and 2016 and show that counties with more wetland coverage experienced significantly less property dama…	1	Physcical	Hurricanes		USA		Damage reports	Hedonic price model	Damages	Residential	1996 - 2016
Scopus	Journal Article	2020	Kim S.K.	The economic effects of climate change adaptation measures: Evidence from Miami-Dade County and New York City	10.3390/su12031097	Sustainability (Switzerland)	This research examines the economic impact of climate change adaptation measures on the housing markets of two representative coastal cities in the United States located along the Atlantic Ocean. The results shed light on how adaptation measures and investments influence housing values and local real estate markets with respect to their place-based and local forms of implementation. Numerous quan…	1	Physical/Transitional	Hurricanes	Adaptation	USA	NY and Miami-Dade county	Past events, proximity to adaptation	Hedonic price model, DiD	Selling prices	Residential	2009 - 2018
Scopus	Journal Article	2018	Ortega F.; Taṣpınar S.	Rising sea levels and sinking property values: Hurricane Sandy and New York's housing market	10.1016/j.jue.2018.06.005	Journal of Urban Economics	This paper analyzes the effects of hurricane Sandy on the New York City housing market using a large parcel-level dataset that contains all housing sales for 2003–2017. The dataset also contains geo-coded FEMA data on which building structures were damaged by the hurricane and to what degree. Our estimates provide robust evidence of a persistent negative impact on flood zone housing values. We sh…	1	Physical	Hurricanes (Sandy)		USA	New York	Evacuation maps, damages maps	DiD, Repeat-sales	Sales prices	Residential	2003 - 2017		More research is needed to try to document the various ways in which households and businesses located in flood-prone areas try to adjust to the increased perception of the risk of living in those areas.	Regarding the stochastic specification of the model, we assume that the error terms are uncorrelated across neighborhoods, but allow for correlation across properties within a neighborhood and over time. Consequently, we will report standard errors clustered at the neighborhood level.
Scopus	Journal Article	2020	Donnini M.; Modica M.; Salvati P.; Marchesini I.; Rossi M.; Guzzetti F.; Zoboli R.	Economic landslide susceptibility under a socio-economic perspective: an application to Umbria Region (Central Italy)	10.1007/s10037-020-00143-6	Review of Regional Research	An accurate understanding of physical and socio-economic effects of landslides is fundamental to develop more refined risk management, mitigation strategies and land use policies. In this paper we develop a measure to consider the interconnection between physical and economic exposure, i.e. what we call the economic landslide susceptibility, namely the probability of landslide occurrence in an ar…	1	Physical	Landslides		Italy	Umbria	Risk maps	In-house model	Values at risk	All
Web Of Science	Journal Article	2023	Porter, JR; Marston, ML; Shu, EVY; Bauer, M; Lai, KL; Wilson, B; Pope, M	Estimating Pluvial Depth-Damage Functions for Areas within the United States Using Historical Claims Data	10.1061/NHREFO.NHENG-1543	NATURAL HAZARDS REVIEW	Flooding has been the most costly natural disaster over the last 2 decades within the US. Therefore, recent research has focused on more accurately predicting economic losses from flooding to aid decision makers and mitigate economic exposure. For this, depth-damage functions have commonly been employed to predict the relative or absolute damage to buildings caused by different magnitudes of floo…	1	Physical	Pluvial		USA	New Jersey	Risk maps and past climate	Automated valuation model and Generalized Liner Model	Annualized loss (Damages)	Residential	2004 -2018 (claim data)			"Although depth–damage functions, such as those adopted by the US Army Corps of Engineers, are widely available for fluvial and coastal flooding, less work has been done to develop functions for pluvial-induced flooding."
Scopus	Journal Article	2023	Iliadis C.; Glenis V.; Kilsby C.	Cloud Modelling of Property-Level Flood Exposure in Megacities	10.3390/w15193395	Water (Switzerland)	Surface water flood risk is projected to increase worldwide due to the growth of cities as well as the frequency of extreme rainfall events. Flood risk modelling at high resolution in megacities is now feasible due to the advent of high spatial resolution terrain data, fast and accurate hydrodynamic models, and the power of cloud computing platforms. Analysing the flood exposure of urban features…	1	Physical	Pluvial floods		UK	London	Own model	Depth-damage curves	Damages				Further work is at hand to improve simulations in megacities by adding the storm drainage or combined sewer network	The paper mentions works on combined sewer network. Could be relevant for us if we want to proceed with the cloudburst analysis in Malmö
Scopus	Journal Article	2016	Votsis A.; Perrels A.	Housing Prices and the Public Disclosure of Flood Risk: A Difference-in-Differences Analysis in Finland	10.1007/s11146-015-9530-3	Journal of Real Estate Finance and Economics	Information gaps and asymmetries are common in the housing market and this is frequently the case with the risks of natural processes, especially in coastal areas where the amenity dimension may dominate the risk aspect. Flood risk disclosure through maps is a policy instrument aimed at addressing this situation. We assess its effectiveness by identifying whether such maps induce a price differen…	1	Physical	Riverine flood in Pori and Rovaniem and coastal flood in Helsinki		Finland	Helsinking, Pori, Rovaniemi	Risk maps	DiD	Sales prices	Residential (detached single family)	2000 - 2011		The assessment of the drivers of price response and their relative significance, at least for private home owners, does need however additional behavioral study. All in all, risk disclosure may also be relevant as a component of climate adaptation policy aimed at real estate, but in that case the gradual temporal change in the risk level poses additional communication challenges.
Scopus	Journal Article	2023	Tyndall J.	Sea Level Rise and Home Prices: Evidence from Long Island	10.1007/s11146-021-09868-8	Journal of Real Estate Finance and Economics	Global sea level rise is a known consequence of climate change. As predictions of sea level rise have grown in magnitude and certainty, coastal real estate assets face an increasing climate risk. I use a complete data set of repeated home sales from Long Island in New York State to estimate the appreciation discount caused by the threat of sea level rise. The repeat sale methodology allows for ti…	1	Physical	Sea Level Rise		USA	Long Island, NY	Elevation	Repeated Sales	Sales prices	Residential	2000 - 2017	Government initiatives to ensure the availability and salience of climate risk information during the purchase process could be important in overcoming issues of incomplete information
Scopus	Journal Article	2023	Tarui N.; Urbanski S.; Lam Q.L.; Coffman M.; Newfield C.	Sea level rise risk interactions with coastal property values: a case study of O‘ahu, Hawai‘i	10.1007/s10584-023-03602-4	Climatic Change	Climate change-induced sea level rise (SLR) will affect a range of coastal assets and prompt difficult decisions about coastal land use across the world. Several recent studies find that current and projected SLR is associated with relatively lower property values. We contribute to this growing body of research with a case study of O‘ahu, Hawai‘i, which is famed for its beaches as well as valuabl…	1	Physical	Sea level rise		USA	Hawai'i	Sea level rise maps	Hedonic price model	Sales prices	Residential	2014 - 2019		A law on manadatory SLR risk disclosure has been approved in May 2022 and will provide an intersting venue for further research into capitalization of risk into housing prices
Scopus	Journal Article	2021	Giglio S.; Maggiori M.; Rao K.; Stroebel J.; Weber A.	Climate Change and Long-Run Discount Rates: Evidence from Real Estate	10.1093/rfs/hhab032	Review of Financial Studies	We show that housing markets provide information about the appropriate discount rates for valuing investments in climate change abatement. Real estate is exposed to both consumption and climate risk and its term structure of discount rates is downward sloping, reaching 2.6% for payoffs beyond 100 years. We use a tractable asset pricing model that incorporates features of climate change to show th…	1	Physical	Sea level rise		USA	Florida, New Jersey, North Carolina, South Carolina	Flood risk maps	Hedonic price model	Selling prices, rents	Residential	2008 - 2017 (for the sales dataset); 2011 - 2017 (for the rent dataset)
Scopus	Journal Article	2021	Fu X.; Nijman J.	Sea Level Rise, Homeownership, and Residential Real Estate Markets in South Florida	10.1080/00330124.2020.1818586	Professional Geographer	This article builds on a small but rapidly growing body of research that seeks to determine the impact of sea level rise on the pricing of residential properties. Through a spatial hedonic regression analysis of real estate markets in two Florida counties (Miami–Dade and Pinellas), we assess the influence of different exposure levels on market discounts. Our article stands out in terms of its foc…	1	Physical	Sea level rise		USA	Miami-Dade County	Elevation	Hedonic price model	Selling prices	Residential (single-family)	2004 - 2019
Scopus	Journal Article	2020	Murfin J.; Spiegel M.	Is the risk of sea level rise capitalized in residential real estate?	10.1093/rfs/hhz134	Review of Financial Studies	Using a comprehensive database of coastal home sales merged with data on elevation relative to local tides, we compare prices for houses based on their inundation threshold under projections of sea level rise. The analysis separates the sensitivity of housing to rising seas from other confounding characteristics by exploiting cross-sectional differences in relative sea level rise due to vertical …	1	Physical	Sea level rise		USA		Risk maps	Hedonic price model	Selling prices	Residential	2015 - 2017
Scopus	Journal Article	2020	Baldauf M.; Garlappi L.; Yannelis C.	Does climate change affect real estate prices? only if you believe in it	10.1093/rfs/hhz073	Review of Financial Studies	This paper studies whether house prices reflect belief differences about climate change. We show that in an equilibrium model of housing choice in which agents derive utility from ownership in a neighborhood of similar agents, prices exhibit different elasticities to climate risk. We use comprehensive transaction data to relate prices to inundation projections of individual homes and measures of …	1	Physical	Sea level rise		USA		Elevation and risk maps	Hedonic price model and repeated-sales	Selling prices	Residential	1997 - 2017		Understanding the frictions that prevent real estate prices to be a fully disciplining device is an interesting and relevant endeavor that we leave to future research.	The model that is presented at the beginning of the paper is extremely interesting but I am afraid it represents just a modelling exercise to introduce the idea that the share of climate change deniers may affect the impact of sea level rise on housing prices
Scopus	Journal Article	2020	Beck J.; Lin M.	Impacts of sea level rise on real estate prices in coastal Georgia	https://doi.org/10.52324/001c.11643	Review of Regional Studies	This paper adopts a hedonic pricing model to study the impact of vulnerability to inundation from sea level rise on home prices in Savannah, Georgia. We find that homes most at risk from sea level rise are associated with an approximate 3.1 percent price discount. The results are consistent with prior studies, which uses data from different locations in U.S. coastal areas. We also find that the d…	1	Physical	Sea Level Rise		USA	Savannah, Georgia	SLR Maps	Hedonic price modeling	Sales Prices	Residential (single family houses)	2007-2016		Continuing on the evidence that the impact may be increasing (in absolute values) the authors hint to the possibility that new data may be used to confirm this trend in a longer timeframe
Scopus	Journal Article	2019	Bernstein A.; Gustafson M.T.; Lewis R.	Disaster on the horizon: The price effect of sea level rise	10.1016/j.jfineco.2019.03.013	Journal of Financial Economics	Homes exposed to sea level rise (SLR) sell for approximately 7% less than observably equivalent unexposed properties equidistant from the beach. This discount has grown over time and is driven by sophisticated buyers and communities worried about global warming. Consistent with causal identification of long-horizon SLR costs, we find no relation between SLR exposure and rental rates and a 4% disc…	1	Physical	Sea level rise		USA		Risk maps	Hedonic price model	Selling price	Residential	2007 - 2016
Scopus	Journal Article	2019	Walsh P.; Griffiths C.; Guignet D.; Klemick H.	Adaptation, sea level rise, and property prices in the Chesapeake Bay watershed	10.3368/le.95.1.1.19	Land Economics	Coastal communities are facing the dual threat of increasing sea level rise (SLR) and swelling populations, causing challenging policy problems. To help inform policy makers, this paper explores the property price impact of structures that help protect against SLR, using a novel and spatially explicit dataset of coastal features. Results indicate that adaptation structures can have a significant …	1	Physical	Sea Level Rise	Adaptation	USA	Chesapeake Bay	Risk maps, proximity to adaptation projects	Hedonic price model	Selling prices	Residential	2003 - 2008		The effect of non-structural protection approaches remains an area for further research	They present the results in table 4 using implicit prices. It could be interesting for us to use a similar approach to provide a better overview of our results
Scopus	Journal Article	2019	Miller N.G.; Gabe J.; Sklarz M.	The impact of waterfront location on residential home values considering flood risks	10.22300/1949-8276.11.1.84	Journal of Sustainable Real Estate	We confirm existing findings of significant premiums for waterfront proximity, more so for oceans, bays, and large lakes than rivers. We then expand research on housing price trends immediately before and after major storms in directly affected markets. Our findings support a consensus view that single-family home prices rebound quickly to prior macro trends after major storms, with little persis…	1	Physical	Sea Level Rise		USA	Chicago, San Diego, San Francisco	Elevation	Hedonic price model	Selling prices	Residential	2000 - 2018		In regards to why we observe high variance in pricing of sea level-rise risk, furtherresearch can follow up on three hypotheses developed from our case studies. First,the amenity values of waterfront location are an aggregated mix of view and accessamenities. In markets where views are the dominant amenity value, such as SanFrancisco, prices increase with elevation and thus indirectly account for…	"While climate change is expected to have effects on real estate markets beyondflooding and coastal storm surges, these two effects dominate the real estate literature in this area. One reason is that these effects are relatively certain tooccur, albeit at a slow and uncertain pace. Another reason may be that it isexpensive to manage the risk associated with sea level rise, floods, and stormdamag…
Web Of Science	Journal Article	2022	Xie, WW; Tang, B; Meng, QM	The Impact of Sea-Level Rise on Urban Properties in Tampa Due to Climate Change	10.3390/w14010013	WATER	Fast urbanization produces a large and growing population in coastal areas. However, the increasing rise in sea levels, one of the most impacts of global warming, makes coastal communities much more vulnerable to flooding than before. While most existing work focuses on understanding the large-scale impacts of sea-level rise, this paper investigates parcel-level property impacts, using a specific…	1	Physical	Sea level rise		USA	Tampa Bay	Elevation data	Total cadastral value of the assets at risk	"Value"	Residential, commercial, industrial, agricultural, governmental and other properties (no distinction is made in the results)	2030 - 2150		Our research in this paper focuses on the city of Tampa, and the spatial and temporal analyses can be easily extended by researchers or local governments to the major coastal cities in USA, such as New York City, San Francisco, and others coastal megacities across the world
Web Of Science	Journal Article	2021	Bin Bostafiz, R; Bushra, N; Rohli, RV; Friedland, CJ; Rahim, MA	Present vs. Future Property Losses From a 100-Year Coastal Flood: A Case Study of Grand Isle, Louisiana	10.3389/frwa.2021.763358	FRONTIERS IN WATER	Louisiana, U.S.A., is among the world's most vulnerable places to coastal flooding. Increasing frequency/intensity of natural hazards under climate change scenarios is expected to exacerbate Louisiana's coastal flood risk. Although many factors are involved, land subsidence from marshland compaction and underground resource extraction, shoreline erosion accelerated by eustatic sea level rise (ESL…	1	Physical	Sea level rise and pluvial floods		USA	Grand Isle, Louisiana	Risk maps	Depth-damage curves (within the HEC-FIA model)	Damages	All (mentioned specifically in the paper: homes, commercial, educational buildings)	2017 (baseline for evaluation). 10 years, 25 years, 50 years
Scopus	Journal Article	2020	Li M.; Zhang F.; Barnes S.; Wang X.	Assessing storm surge impacts on coastal inundation due to climate change: case studies of Baltimore and Dorchester County in Maryland	10.1007/s11069-020-04096-4	Natural Hazards	Hurricane Isabel (2003) generated record flooding around Chesapeake Bay and caused extensive damage in rural Eastern Shore of Maryland and metropolitan cities like Baltimore. Regional atmosphere–ocean models are used to investigate the storm surge and coastal inundation that might be produced by a similar storm under the warmer ocean temperature and higher sea level projected for the future clima…	1	Physical	Sea level rise, Storm surge		USA	Maryland	Own model	Depth-damage curves	Damages	All				I got the feeling that this is mostly an simulation of hydro-model. The economic content is really small. But there are some estimates of damages
Scopus	Journal Article	2020	Duo E.; Fernández-Montblanc T.; Armaroli C.	Semi-probabilistic coastal flood impact analysis: From deterministic hazards to multi-damage model impacts	10.1016/j.envint.2020.105884	Environment International	Coastal flood impact assessments are important tools for risk management and are performed by combining the hazard component with the vulnerability of exposed assets, to quantify consequences (or impacts) in terms of relative or absolute (e.g. financial) damage. The process generates uncertainties that should be taken into account for the correct representation of the consequences of floods. This…	1	Physical	Sea lever rise, coastal flood		Norway	Stavanger	Past events, hydro model	Depth-damage curves	Damages	All (residential, office, commercial, retail)				A good overview of depth-damage curves and a method that we could imitate
Scopus	Journal Article	2016	Fu X.; Song J.; Sun B.; Peng Z.-R.	“Living on the edge”: Estimating the economic cost of sea level rise on coastal real estate in the Tampa Bay region, Florida	10.1016/j.ocecoaman.2016.09.009	Ocean and Coastal Management	Climate change and especially sea level rise are posing unprecedented pressure on coastal communities through enhanced coastal flooding and saltwater intrusion. Thus, adapting to its impacts has drawn global attention. Since the cost-efficiency of adaptation alternatives is crucial in decision making, accurately estimating the economic cost of sea level rise is an imperative task for coastal plan…	1	Physical	SLR		USA	Hillsborough county and Pinellas county	Risk maps	Hedonic price model	Sales prices	Residential	(I am afraid they only mention that they acquired the data in 2015)		Future studies could analyze the status of protection before and after the plan, what simulates the implementation, and which part of the county should be prioritized for protection.	This point is made about buffering out the properties that are too far from the coast: "In addition, to further enhance the results of this study, we created a buffer of 5000 feet away from the coastline to select the properties for spatial regressions. It is because we aim to largely focus on the inundation of the properties, and the inland properties that would not be inundated by sea level ris…
Scopus	Journal Article	2018	Walls M.; Magliocca N.; McConnell V.	Modeling coastal land and housing markets: Understanding the competing influences of amenities and storm risks	10.1016/j.ocecoaman.2018.01.021	Ocean and Coastal Management	The costs from coastal storms and hurricanes are expected to increase with climate change yet populations in coastal areas continue to grow. In this paper, we develop a dynamic spatial simulation model of coastal land and housing markets and study the competing influences of storm risks and amenities. The model is parameterized to the Mid-Atlantic region of the United States, where hurricanes occ…	1	Physical	Storm		USA	Mid-Atlantic	Coastal flood model Hazus-MH	Depth-Damage curves; agent-based model	Selling prices (the impact is assumed to proceed through expected damages)	Residential				Hazus-MH model, a GIS-based model of damages from natural hazards developed for FEMA (FEMA, 2012, Scawthorn et al., 2006). The hydrology and hydraulics (H&H) model within HAZUS-MH uses a digital elevation model (DEM) to delineate the stream network in a region.
Scopus	Journal Article	2015	Hirsch J.; Braun T.; Bienert S.	Assessment of climatic risks for real estate	10.1108/PM-01-2015-0005	Property Management	Purpose – The purpose of this paper is to investigate the functionality and main results of the ImmoRisk tool. The aim of the project of the Federal Ministry for Transport, Building and Urban Development (BMVBS), in corporation with the Federal Institute for Research on Building, Urban Affairs and Spatial Development (BBSR), was to develop a user-friendly tool that provides a sound basis with res…	1	Physical	Storm, hail, flood		Germany		Past events and modelling of future climatic conditions through General Ciruclation Models (GCM)	Damage functions	Replacment costs		-2050		Further research could focus on additional building components or could address interactions between simultaneous extreme weather events like storm and heavy precipitation which boost damages.	Interesting definition of risk, which is mainly a downside risk: "For the purposes of the “ImmoRisk” project, risk as a term was defined as the probability of occurrence of specific damaging events. In order to achieve a maximum of action relevance for real estate practice, risk is defined as the expected damage or loss on an annual basis." FLEMOps+(flood loss estimation model for the private sec…
Web Of Science	Journal Article	2015	Putra, HC; Zhang, HY; Andrews, C	Modeling Real Estate Market Responses to Climate Change in the Coastal Zone	10.18564/jasss.2577	JASSS-THE JOURNAL OF ARTIFICIAL SOCIETIES AND SOCIAL SIMULATION	Changing flood risks threaten the value of billions of dollars worth of coastal real estate as well as the viability of coastal communities. This paper presents an agent-based model to capture some of the main features of the housing market that emerges from interactions between autonomous buyers and sellers. We use this model to investigate the adaptive responses of real estate markets to changi…	1	Physical	Storms, Sea Level Rise		USA	Highlands, Monmouth County, New Jersey	Annual probability distribution of local flood depths	Depth-Damages Curves	Damages		20 years
Scopus	Journal Article	2022	Guerri G.; Crisci A.; Cresci I.; Congedo L.; Munafò M.; Morabito M.	Residential Buildings’ Real Estate Values Linked to Summer Surface Thermal Anomaly Patterns and Urban Features: A Florence (Italy) Case Study	10.3390/su14148412	Sustainability (Switzerland)	Climate-change-related extreme events impact ecosystems, people, economy, and infrastructures, with important consequences on the real estate market as well. This study aims to investigate the variation of residential buildings’ real estate values in a historic Italian city in relation to the summer surface thermal anomaly pattern and urban features surrounding buildings. Open data from remote se…	1	Physical	Thermal discomfort		Italy	Florence	Variations in sufrace thermal patterns	Proximity	Quatations of ranges of values	All	2021			I am not entirely convinced with the narrative of the study. The value of the buildings (based on assessessments from the tax agency) are used as an explanation variable, and are not the real focus of the study.
Scopus	Journal Article	2018	McAlpine S.A.; Porter J.R.	Estimating Recent Local Impacts of Sea-Level Rise on Current Real-Estate Losses: A Housing Market Case Study in Miami-Dade, Florida	10.1007/s11113-018-9473-5	Population Research and Policy Review	Sea-Level Rise (SLR) Projections from the National Oceanic and Atmospheric Administration (NOAA) and the U.S. Army Corp of Engineers (USACE) indicate increasing, and imminent, risk to coastal communities from tidal flooding and hurricane storm surge. Building on recent research related to the potential demographic impacts of such changes (Hauer et al. 2016, in Nat Clim Chang 3:802–806, 2017; Neum…	1	Physical	Tidal flood (storm surge) and SLR		USA	Miami-Dade County	Risk maps, own interpolation of data	Hedonic price model	Selling prices	Residential	2005 - 2016
Scopus	Journal Article	2020	Donadelli M.; Jüppner M.; Paradiso A.; Ghisletti M.	Tornado activity, house prices, and stock returns	10.1016/j.najef.2020.101162	North American Journal of Economics and Finance	In this paper we investigate the effects of tornado activity on house prices and stock returns in the US. First, using geo-referenced and metropolitan statistical area (MSA)-level data, we find tornado activity to be responsible for a significant drop in house prices. Spillover tornado effects between adjacent MSAs are also detected. Furthermore, our granular analysis provides evidence of tornado…	1	Physical	Tornado		USA		Past events	VAR and VAR-X	Selling prices	Residential	1963 - 2017			Tornados and hurricanes are not the same thing: the first ones form on land, the second ones form on over warm water
Scopus	Journal Article	2022	Cho W.; Whitacre B.E.; Rhoades C.A.	The Effects of Tornadoes on Housing Prices in Moore, Oklahoma∗	10.52324/001c.34682	Review of Regional Studies	This paper examines the effects of four significant tornadoes on housing prices in Moore, Oklahoma. We use a hedonic difference-in-difference approach by considering transactions made preceding and following major tornadic events in Moore (occurring in 1999, 2003, 2010, and 2013). Our dataset spans nearly 30,000 housing transactions between 1990 and 2020. The length of tornado impacts is evaluate…	1	Physical	Tornadoes		USA	Moore county, Oklahoma	Past events maps	Hedonic price model	Selling prices	Residential	1990 - 2020		Replicating this study in a non-tornado-prone region would be an interesting test of whether a similar result is found where the perceived risk is markedly lower.
Web Of Science	Journal Article	2020	Refan, M; Romanic, D; Parvu, D; Michel, G	Tornado loss model of Oklahoma and Kansas, United States, based on the historical tornado data and Monte Carlo simulation	10.1016/j.ijdrr.2019.101369	INTERNATIONAL JOURNAL OF DISASTER RISK REDUCTION	This paper introduces a new tornado loss assessment model for one-family and two-family wood frame residential buildings in the states of Kansas (KS) and Oklahoma (OK), United States. The model belongs to the group of Monte Carlo simulations and consists of five main modules: (1) tornado climatology; (2) tornado intensity and tornado track geometry; (3) exposure map; (4) fragility and vulnerabili…	1	Physical	Tornadoes		USA	Oklahoma (OK), Kansas (KS)	In-house model (trained on past data) and Monte Carlo simulation	AGG (Annual Aggregate Loss)	Damages	Residential	1000 years return period
Scopus	Journal Article	2022	Shi L.; Chen B.; Chen X.; Chen Z.	Assessing the impact of wildfires on property values in wildland-urban intermix and interface in Colorado: A hedonic approach	10.1016/j.jenvman.2022.115672	Journal of Environmental Management	In this article, we investigate the impact of wildfire on property values in wildland-urban intermix (WUIM) and wildland-urban interface (WUIF) in Colorado. We construct fire indices accounting for the nonlinear impact of wildfires, and evaluate the effects of different fire attributes—proximity, frequency, and scale—on property values in a hedonic price framework using housing transactions data …	1	Physical	Wildfires		USA	Colorado (Adams County, Arapahoe County, Clear Creek County, City and County of Denver, Douglas County, Elbert County, Gilpin County, Jefferson County, and Park County)	Proximity to fires	Hedonic price model	Sales prices	Residential (single-family)	2000 - 2016			Following McCluskey and Rausser (2001), we apply the grid search method for the estimate of Alpha to minimize the sum of squared residuals (SSR). Specifically, we apply the conventional grid search method that exhaustively search through a manually specified subset of the possible values of Alpha (Dufour and Neves, 2019). Given a pre-specified value of Alpha, the rest parameters are estimated via…
Scopus	Journal Article	2018	Kiel K.A.; Matheson V.A.	The effect of natural disasters on housing prices: An examination of the Fourmile Canyon fire	10.1016/j.jfe.2018.09.002	Journal of Forest Economics	In September 2010, the Fourmile-Lefthand Canyon forest fire burned 6181 acres, destroyed 169 homes, and caused $217 million in property damages making it by far the most expensive fire in Colorado history at the time. This paper examines how the fire affected housing prices in vulnerable neighboring areas that were not directly impacted by the fire, controlling for the property's level of risk. T…	1	Physical	Wildfires		USA	Boulder county	Risk maps	DiD	Selling prices	Residential (single-family)	2009 - 2012			Neither SU nor KTH have access to this journal. The data is based on the information retrieved in the working paper that was made available throught the website of the university the authors are affiliated to (https://crossworks.holycross.edu/cgi/viewcontent.cgi?article=1156&context=econ_working_papers)
Scopus	Journal Article	2018	McCoy S.J.; Walsh R.P.	Wildfire risk, salience & housing demand	10.1016/j.jeem.2018.07.005	Journal of Environmental Economics and Management	In this paper we develop a parsimonious model that links underlying changes in location-specific risk perceptions to housing market dynamics. Given estimates of both the price and quantity effects induced by shocks to agents’ beliefs, the model allows us to draw inferences about the underlying changes in risk perceptions that gave rise to observed housing market dynamics. We apply the model's pre…	1	Physical	Wildfires		USA	Boulder, Douglas, Larimer, Pueblo, El Paso, Jefferson, Teller and Fremont.	View over affected areas, proximity, latent risk (area at risk but unaffected). That means: past wildfire and wildfire risk maps	DiD	Selling prices	Residential (single-family)	2000 - 2012
Scopus	Journal Article	2018	Mueller J.M.; Lima R.E.; Springer A.E.; Schiefer E.	Using Matching Methods to Estimate Impacts of Wildfire and Postwildfire Flooding on House Prices	10.1029/2017WR022195	Water Resources Research	The increasing frequency and severity of landscape-scale wildfire poses new challenges for forested watershed management. The Schultz Fire burned 6,100 ha on the steep slopes of San Francisco Mountain near Flagstaff, AZ, USA in 2010. Within a month of the wildfire, summer monsoon rains created flooding and debris flows 1–2 orders of magnitude greater than prewildfire rainfall events. We estimate …	1	Physical	Wildfires, floods		USA	Flagstaff county	Flood risk maps, proximity to fire	Hedonic price model	Selling prices	Residential (single-family)	2009 - 2013
Scopus	Journal Article	2023	Lamas Rodríguez M.; Garcia Lorenzo M.L.; Medina Magro M.; Perez Quiros G.	Impact of climate risk materialization and ecological deterioration on house prices in Mar Menor, Spain	10.1038/s41598-023-39022-8	Scientific Reports	The frequency and severity of extreme events related to climate change have intensified worldwide in the last decades. It is documented that increasing extreme rainfall and flooding cause more nutrient runoff into waterbodies, initiating numerous harmful algal bloom (HAB) events, especially in fragile ecosystems. We analyze the dramatic economic damage of one of these episodes in Mar Menor, the l…	1	Is it physical? There is no real damage. Is it transitional? Not really. Probably more something like estetic			Spain	San Pedro del Pinatar	Proximity to the sea	DiD	Return on investment	Residential	2013 - 2021			Has a lot of good citations on the impacts of mispricing properties on the general economy. Also: "The increasing extreme rainfall and flooding have been reported to play an important role in the dynamic changes of nitrogen and phosphorus nutrient cycles, promoting eutrophication and the expansion of algal blooms". Maybe to link the appearance of the algae to floods and extreme rainfall
Scopus	Journal Article	2023	Jose Valdez Echeverria A.; Palacios J.; Cerezo Davila C.; Zheng S.	Quantifying the financial value of building decarbonization technology under uncertainty: Integrating energy modeling and investment analysis	10.1016/j.enbuild.2023.113260	Energy and Buildings	The built environment accounts for approximately 38% of global emissions. The evaluation of returns linked to investments in building decarbonization is impeded when confronted with uncertainties surrounding future energy prices, building emission regulations, and real estate market conditions. This paper develops an integrated framework that combines energy modeling with investment analysis to s…	1	Transitional		Policy and Technology	USA	New York	Monte Carlo and parameters distributions		Rental cashflows, vacancy rates, maintenance, energy costs	Office	40 years	Future work could modify the framework to allow for policy makers to use it as a tool for determining the size of subsidies and taxes		(Note to myself): this could really be a good starting point if one was willing to investigate the impact on properties' values from a transition risk perspective. Very well detailed; policy and technology risks are both taken into account. Very well done
Scopus	Journal Article	2023	Fitch R.A.; Mueller J.M.; Meldrum J.; Huber C.	Estimating proximity effects to wildfire fuels treatments on house prices in Cibola National Forest, New Mexico, USA	10.1016/j.landurbplan.2023.104838	Landscape and Urban Planning	Forested landscapes in the Western United States are subject to growing size and severity of wildfires, in part due to historical management strategies focusing on wildfire suppression. Forest restoration treatments and fuels reductions, including thinning and prescribed burning, can reduce the frequency and intensity of wildfires. Extensive restoration and fuels treatment efforts are underway ac…	1	Transitional (?)		Adaptation	USA	New Mexico	Proximity to the forest	Matching process and hedonic price modlling	Sales Prices	Residential	2012 - 2019		Further questions could enhance the knowledge og how the negative effects of restoration treatments decay over time of if there are different time lags between treatment types and negative effects on home sale prices	Has a good explanation on how the matching method works
Scopus	Journal Article	2023	Eichholtz P.; Kok N.; Langen M.; van Vulpen D.	Clean Electricity, Dirty Electricity: The Effect on Local House Prices	10.1007/s11146-021-09878-6	Journal of Real Estate Finance and Economics	Renewable energy production is one of the most important policy instruments to fight climate change. However, despite global benefits, renewable energy production entails some local challenges, such as requiring more space per unit production capacity. In this paper, we study the external effects of large-scale conventional and renewable electric power generation facilities on local house prices.…	1	Transitional		Mitigation	The Netherlands		Proximity	DiD, Repeated sales	Sales prices	Residential	1985 - 2015	Policymakers may think about a scheme to compensate for the negative spillovers emerging from the construction of wind turbines. Such a scheme may, the authors suggest, allow for the locals to invest in the turbines so as to share the financial benefits coming from the sale of the electricity
Scopus	Journal Article	2023	Galvin R.	Do housing rental and sales markets incentivise energy-efficient retrofitting of western Germany’s post-war apartments? Challenges for property owners, tenants, and policymakers	10.1007/s12053-023-10102-y	Energy Efficiency	A post-World War 2 building boom in western Germany (the original Bundesrepublik) produced a cohort of some 8 million apartments, built in 1946–1979, that are relatively homogeneous in design and materials. On average, these apartments are very energy-inefficient, consuming around 147 kWh of heating energy per square meter of floor area per year (kWh/m2/y). Retrofitting them to about 50 kWh/m2/y …	1	Transitional		Technology (?)	Germany		Energy intensity	OLS	Sales prices and rentals	Residential	2019 - 2021	The findings raise the issue of how the market could better be used as an instrument to increase the rate and depth of energy efficient renovation among the cohort of apartments. Federal subsidies are already avaialble and make it economically viable for property owenrs to retrofit in order to sell. In regions where sales premiums are low, a case can be made for extra subsidies from the state or …
Scopus	Journal Article	2023	Ferentinos K.; Gibberd A.; Guin B.	Stranded houses? The price effect of a minimum energy efficiency standard	10.1016/j.eneco.2023.106555	Energy Economics	Climate policies aimed at reducing greenhouse gas emissions can lead to decreases in the values of assets, risking them to become “stranded”. We study the price effects of the introduction of a specific climate policy, a minimum energy efficiency standard, in the housing market. Leveraging a unique data set of the population of all residential house transactions in England and Wales, we show that…	1	Transitional		Policy (mitigation?)	UK	England and Wales	Energy intensity	Repeat sales	Sales prices	Residential	2015 - 2019		Future research shall try to investigate the actual impact of such a policy on energy consumption. Did it really contribute to a reduction in energy consumption from the residential sector?
Scopus	Journal Article	2023	Czechowski P.O.; Romanowska A.; Czermański E.; Oniszczuk-Jastrząbek A.; Wanagos M.	An Attempt to Determine the Relationship between Air Pollution and the Real Estate Market in 2010–2020 in Gdańsk Using GLM and GRM Statistical Models	10.3390/su15032471	Sustainability (Switzerland)	World economic development, technological progress, and irrational exploitation of natural resources have intensified the negative effects of economic activity, which causes more attention to be paid to environmental pollution and the deterioration of the standard of living. Therefore, over the past few years, the concept of sustainable development has experienced a period of increased interest, …	1	Transitional		(Failed) Adaptation	Poland	Gdansk	Proximity	General regression model	Sales prices and sales volumes	All	2010 - 2020			I would be also very up for dropping this. I am not sure if pollution really classifies as climate risk in the sense we framed it in the protocol.
Scopus	Journal Article	2022	Good A.; Pindilli E.	Estimating the Effect of Tidal Marsh Restoration on Housing Prices: A Hedonic Analysis in the Nisqually National Wildlife Refuge, Washington, USA	10.3390/land11091432	Land	This study employs the hedonic pricing method and a rich spatial and temporal dataset from two counties in Washington, USA to determine the effect of the 2009 Nisqually Restoration project (NRP) on housing prices in adjacent communities. The NRP restored 308 hectares of wetlands via dike removal in the Billy Frank Jr. Nisqually National Wildlife Refuge (NNWR), leading to improvements in salmon an…	1	Transitional (?)		Wetland restoration	USA	Washington State (Pierce and Thurston counties)	Proximity to NNWR (Nisqually National Wildlife Refuge)	DiD	Sales prices	Residential (single-family)	2005 - 2015			In the paper, the restoration of the wetland is referred to as NRP (Nisqually Restoration Project). The authors do not really refer to their method as a DiD, but it is clear from the specification in Equation (1) that this is what they are doing. The decision to include this paper may be discussed. It all depends on how we define transitional risk. For instance, Campiglio et al. (2022) and Battis…
Scopus	Journal Article	2022	Geske J.	The value of energy efficiency in residential buildings – a matter of heterogeneity?!	10.1016/j.eneco.2022.106173	Energy Economics	Energy efficiency ratings of residential buildings are intended to remove assessment errors from real estate markets to increase energy efficiency – the key to fully decarbonizing the building sector. Price premiums of rated buildings should reflect capitalized future energy savings, but instead are nonlinear (1), can exceed savings (2) and are correlated with buyer's characteristics (3). We expl…	1	Transitional		Energy efficiency	UK		Energy intensity	In-house model, OLS	Prices	Residential
Scopus	Journal Article	2022	Tajani F.; Morano P.; Di Liddo F.; Doko E.	A Model for the Assessment of the Economic Benefits Associated with Energy Retrofit Interventions: An Application to Existing Buildings in the Italian Territory	10.3390/app12073385	Applied Sciences (Switzerland)	In recent decades, the issue of existing buildings’ energy retrofit has played a central role in the context of international and national territorial development policies, mainly due to the ob-solescence state that characterizes the housing stock. Since the current need for energy renovation collides with the widespread low spending capacity of the owners, in recent years numerous fiscal incenti…	1	Transitional		Legislative	Italy		All the assets must align with the law		Selling prices	Residential			Further considerations on the economic benefits should account for the reduction in energy demand that the energy retrofitting will deliver. Also, the use of a single prototype may be too restrictive
Scopus	Journal Article	2022	Li X.; Boyle K.J.; Preisser E.L.; Holmes T.P.; Orwig D.	Property value effects of the Hemlock wooly adelgid infestation in New England, U.S.A.	10.1016/j.ecolecon.2022.107354	Ecological Economics	We investigate residential property-price effects of the spread of the Hemlock wooly adelgid infestation northward through central portions of Connecticut and Massachusetts, USA. We find that hemlock trees and the accompanying adelgid infestation within 0.1 km buffers of properties affect sale prices, but the results do not extend to buffers of 0.5 and 1.0 km's. Further, within the 0.1 km buffer,…	1	???			USA	Massachusetts and Connecticut	Proximity	Hedonic price model, Repeat sales	Selling prices	Residential (single-family)	2007 - 2011			One might expect differences between repeat-sale and hedonic estimation if there are omitted relevant variables that are time constant and cancel out in the repeat-sale estimation but not for the hedonic estimation. Differences could also be driven by the repeat-sale and hedonic samples differing in terms of the key policy variable(s) or the houses that sold twice versus once.
Scopus	Journal Article	2022	Rivera N.M.; Loveridge S.	Coal-to-gas fuel switching and its effects on housing prices	10.1016/j.eneco.2021.105733	Energy Economics	We derive causal property value impacts of the coal-to-gas fuel switching conversion implemented by several power plants in the United States. We use an extensive dataset of property transactions around the country and adopt several spatial difference-in-difference approaches that use records of residential property transactions of homes with pollution exposure and proximity to the fuel-switching…	1	Transitional		Mitigation	USA		Proximity	DiD, Triple DiD	Sales prices	Residential (single-family)	2009 - 2018
Scopus	Journal Article	2022	Georgic W.; Klaiber H.A.	Stocks, flows, and flood insurance: A nationwide analysis of the capitalized impact of annual premium discounts on housing values	10.1016/j.jeem.2021.102567	Journal of Environmental Economics and Management	To approach fiscal solvency in the face of escalated intensity and frequency of natural disasters, The National Flood Insurance Program is increasing flood insurance premiums. Despite widespread concerns over the affordability of higher premiums, less attention has been paid to the impact of premium rate increases on housing values. Should housing values capitalize premium discounts, their remova…	1	Transitional(?)		Legislative	USA		Eligibility	DiD	Selling prices	Residential (single-family)	2005 - 2014			It seems like this paper may contain an effective way of testing the parallel trends assumption with real estate data
Scopus	Journal Article	2019	Wilhelmsson M.	Energy performance certificates and its capitalization in housing values in Sweden	10.3390/su11216101	Sustainability (Switzerland)	The impact on energy performance certificates on housing prices has been investigated extensively in recent years. However, the results of these investigations are mixed. We add to the literature by more specifically controlling for potential biases, by employing a combination of alternative approaches to estimate the causal relationship between house prices and energy performance certificates. W…	1	Transitional		Energy performance certificates	Sweden		Energy intensity	Hedonic price model	Selling price	Residential (single-family)	2013 - 2018
Scopus	Journal Article	2019	Bleyl J.W.; Bareit M.; Casas M.A.; Chatterjee S.; Coolen J.; Hulshoff A.; Lohse R.; Mitchell S.; Robertson M.; Ürge-Vorsatz D.	Office building deep energy retrofit: life cycle cost benefit analyses using cash flow analysis and multiple benefits on project level	10.1007/s12053-018-9707-8	Energy Efficiency	Deep energy retrofit (DER) of the existing building stock is a meaningful strategy to reduce fossil fuel consumption and CO 2 emissions. However, the investment volumes required to undertake DER are enormous. In Europe, cumulative demand for DER is estimated at close to 1000 billion EUR until 2050. Public expenditures and political measures can help to stimulate and guide DER, but substantial pri…	1	Transitional		Energy retrofitting	Germany		???	Empirical evidence from an actual project	Maintenance costs and energy costs	Office building	(Renovated during the 2010 - 2011 period)			The study deals with a large analysis, focused on several aspects, of a deep energy renovation. We focus here on the terms that are relevant for the scope of our project
Scopus	Journal Article	2018	Simmons K.M.; Kovacs P.	Real estate market response to enhanced building codes in Moore, OK	10.1016/j.ijdrr.2017.09.040	International Journal of Disaster Risk Reduction	Moore, OK, suffered 3 violent tornadoes from 1999 to 2013, the most recent causing $3 billion in damage and 24 fatalities. In response the city took the rare step of enhancing their building code based on wind engineering principles. To meet the new code, the Moore Association of Home Builders estimated an added cost of $1.00 per square foot but realized costs are closer to $2.00. Economic theory…	1	Transitional (?)		New building code (to mitigate the impacts of tornados)	USA	Moore county, Oklahoma	Location in the Moor Municipality	DiD	Selling prices, number of sales, number of building permits	Residential	2009 - 2015		A long term extension of this paper would be to examine the value of real estate in and near Moore over time. This paper only viewed the effect on new homes sales. A second extension would be to examine the effect on sales price in the resell market once the new code has been in place long enough to have sufficient reselling of homes built after the enactment of the enhanced Moore code
Scopus	Journal Article	2018	Ott C.; Hahn J.	Green pay off in commercial real estate in Germany: assessing the role of Super Trophy status	10.1108/JPIF-03-2017-0019	Journal of Property Investment and Finance	Purpose: Based on a hedonic regression approach, the purpose of this paper is to relativize existing green pay off evidence by incorporating Super Trophy as a so far underrepresented determinant. The authors analyze a private panel database of 160 European office properties and confirm a significant green pay off; the positive impact of excellent environmental certification results on market valu…	1	Transitional		Energy rating and green building certifications	Europe		Green building certifications	Hedonic price model	Rents, market value (appraisal)	Offices	2011 - 2014		Future research may also deal with the quantification of individual value drivers belonging to the sustainability category. Previous studies have shown that green premia consist of a mixture of measurable material aspects (operating cost savings), partly recordable material benefits (increase of worker productivity) and immaterial potential (halo effect). In this context, it will be of major inte…
Scopus	Journal Article	2017	Wolf D.; Klaiber H.A.	Bloom and bust: Toxic algae's impact on nearby property values	10.1016/j.ecolecon.2016.12.007	Ecological Economics	Over the past decade harmful algal blooms (HABs) have become a nationwide environmental concern. HABs are likely to increase in frequency and intensity due to rising summer temperatures caused by climate change and higher nutrient enrichment from increased urbanization. Policymakers need information on the economic costs of HABs to design optimal management policies in the face of limited budgets…	1	??? Algae bloom			USA	Auglaize, Fairfield, Licking, Logan, Mercer and Shelby counties (Ohio)	Proximity to the lake	Hedonic price model	Selling prices	Residential (single-family)	2009 - 2015
Scopus	Journal Article	2016	Cohen J.; Blinn C.E.; Boyle K.J.; Holmes T.P.; Moeltner K.	Hedonic Valuation with Translating Amenities: Mountain Pine Beetles and Host Trees in the Colorado Front Range	10.1007/s10640-014-9856-y	Environmental and Resource Economics	In hedonic valuation studies the policy-relevant environmental quality attribute of interest is often costly to measure, especially under pronounced spatial and temporal variability. However, in many cases this attribute affects home prices and consumer preferences solely through its impact on a readily observable, spatially delineated, and time-invariant feature of the physical landscape. We lab…	1	??? (Trees are dying because of the Mountain Pine Betlees. The recent increase in the number of these insects has been linked to warmer winters and climate change. There is no physical damage or risk of it. No attempt to introduce policies/regulations to reduce emissions. What type of climate risk is this?)			USA	Larimer and Boulder counties	Distance from host trees	Repeat sales	Selling prices	Residential (single-family)	1999 - 2011
Scopus	Journal Article	2015	Christersson M.; Vimpari J.; Junnila S.	Assessment of financial potential of real estate energy efficiency investments-A discounted cash flow approach	10.1016/j.scs.2015.06.002	Sustainable Cities and Society	Energy conservation in the real estate sector is claimed to possess significant possibilities for viable climate mitigation actions. Adopting the property investor's perspective, this paper focuses on financial performance of energy audit investments of existing office buildings. The study uses four property investment methods for assessing the financial performance of these investments. First, t…	1	Transitional		Mitigation (?)	Finland	Several: Helsinki, Oulu, Vantaa, Tampere, Vaasa, Turku, Espoo, Hämeenlinna, Jyväskylä, Kokta	Energy consumption	Discounted Cash Flow (DCF)	Operating expenses, and their impacts on the property value	Offices	10 years		Future research possibilities could include e.g., implementation of larger dataset of properties and usage of different property valuation modeling approaches as well as analysis of different property types (i.e., retail, residential or industrial). In addition, analyzing the impacts of improved energy efficiency on the marketing and rentability of the premises could provide another interesting t…	Despite being criticized inter alia for certain estimation errors regarding the discount rate, expected cash flows, cross-sectional and time-series links between alternative investments (Myers, 1984) and for assuming that investments are either reversible or now-or-never decisions (Dixit & Pindyck, 1995), DCF is the prevailing method used both in theory and in practice in commercial property inve…
Scopus	Journal Article	2014	Kahn M.E.; Kok N.	The capitalization of green labels in the California housing market	10.1016/j.regsciurbeco.2013.07.001	Regional Science and Urban Economics	The residential sector accounts for 33% of electricity consumption in the U.S., with a total expenditure of $166. billion in 2010. Increasing the energy efficiency of the durable housing stock can thus provide significant cost savings for consumers. One promising trend is the rise of homes labeled by a third party as "green" or energy efficient. This paper documents evidence on the effects of pro…	1	Transitional		Green building labels	USA	California	Green building certification	Hedonic price model	Selling price	Residential (single family)	2007 - 2012		This study has focused on the market for owner-occupied single-family dwellings. While this represents an important fraction of the housing market, the market for rental housing has been growing considerably over the course of the housing crisis, and represents the majority of the housing stock in large U.S. metropolitan areas such as New York and San Francisco. Addressing the signaling effect of…	So, apparently, not all green labels are excactly the same. Or, at least, they are not found to have the same impact. There was a paper somewhere in this review that made the point that the green premium is significantly larger that the energy savings that can expected. This paper provides (anectodal) evidence that the cost to achieve such a reduction in energy consumption is larger than the prem…

## Sheet: OVERTON
	﻿Policy_document_id	Title	Include at full title (0/1)	Type of climate risk	Type of physical risk	Transition risk channel	Region - Country	Region - City/Province	Exposure identification	Impact assessment method	Impact/valuation outcome	Asset class	Timeframe of the analysis	Recommendations	Scope for furter analysis	Further relevant notes
2	cityofsacramento-39b3ce6fde0a1460414460ecffdcbedf	Summary Report Of The Appraisal For	1	Physical	Flood		USA	Sacramento	Risk Maps	No impact reported		Commercial
9	nber-4ab0baa5efcdcd8ecc3fd1c753f750e0	The Impact of Emerging Climate Risks on Urban Real Estate Price Dynamics	1	Physical	"Large but catastrophic shock" (the introduction mentions Sea Level Rise)		USA (the model is not specifically tuned to mimic a case in the US, but the whole introduction and chapter 2 present the issue by relating to events that occurred in the country)		i.i.d. "large but catastrophic shock"	Agent based model	Selling prices	Residential
30	diwde-a1651132df072ec15fd21ee718482b60	The Market Value of Energy Efficiency in Buildings and the Mode of Tenure	1	Transitional		Energy efficiency	Germany	Berlin	Energy performance score	Hedonic price model and NPV	Selling prices and rents (in the hedonic price model) and selling prices and energy savings (in the NPV)	Apartments	2011 - 2013		Future research in this eld should also consider the comparison of the effects of EPS on house prices and rents under heterogeneous market conditions. While the findings in our study hold for the growing Berlin market, there are still no studies concerning the implicit price for energy efficiency in markets that are facing population decline and a less favorable market environment. It can be expe…
27	nber-87ee9e34c875ba61dc19ea61bf93652a	Climate Change Adaptation: Lessons from Urban Economics	1	Physical	(The paper mentions, in some occasions, draughts, heat days and floods)		(The paper cites many examples from the US but there is no real calibration)			Agent-based model		Residential (it is mentioned that the agent in the model is a "consumer")				No climate risk is really ever pointed out to. The terms that are used are always a general "climate risk". There are mentions and examples of floods and heat days and the author specifically mentions "damages" but nothing more than that. That is the reason why it is classified as a physical climate risk
136	govuk-1c35fca1f870daabc1851ae3382b6fc6	The Crown Estate annual report and accounts 2015	1	Physical, financial (?) and regulatory			UK		Greenhouse gases emissions, GW of operational renewable energy emissions, Absolute emissions							What is climate financial risk? Climate financial risk = physical climate risk + climate transition risk?
734	nycgov-2690d516758a6b508e0ab41c540eabec	The Council	1	Physical/Transition			USA	Chicago
31	nygov-168b9f4949e5ef04d0a9743547a6cf21	Appraisal Report Prepared by National Real Estate Research, LLC Pages 1-243	1	Physical	Flood		USA	Buffalo				Hospital				The table of contents indicates that there is an "Assessed Value and Real Estate Taxes" section starting on pag 267. But the last page of the document is around 240.
58	unionconcerned-f543f5c6409a1abcaa8b2608a0f9ff48	Underwater	1	Physical	Sea level rise		USA	(Florida and New Jersey)				Residential and commercial				The study also contains an interesting discussio on the potential (financial) cascading effects from lowered housing prices on the finances of the local administrations
82	lacitygov-071dab3b3888df28165aa90a984f6681	N1500 - KM_554e-20181224104511	1	Physical	Floods/Wildfires (no hint that they may be related)		USA	Los Angeles	Flood risk maps		No evaluation on the price	Commercial
837	cityofdallas-6dce142cf50a6d0aaa86391ec5a30536	City of Dallas	1	Physical	Flood		USA	Dallas	Flood risk maps			Airport
348	europa-9d5f5dd09431e646fe4e2b5f707c6859	Financial stability review. May 2019.	1	Physical/Transition			EU									The presence of algae or invasive species may be listed under the "changes in public sentiment". I am not sure what is changing is the public sentiment, people would prefer no algae to algae no matter what. No need to shift the sentiement with respect to that
154	europa-356e57470f044f2ad5c2de29002b90e6	Financial stability report. December 2018.	1	Physical/Transition			EU		For transition risk, the approach in Battiston et al. (2017)
156	stateofminnesota-2f26aadadc2a1e0da6982ea678b02f76	Minnesota State Board Of Investment	1	Physical/Transition			USA	Minnesota
594	govuk-d4f4d97618e626c481973dcfa3313467	House prices, private sector rents and energy efficiency levels	1	Transition		Energy efficiency	UK		EPC	Hedonic price model, repeat-sales	Prices	Residential	1995 - 2013
928	nber-69a6a0044ec602d0eee1cbdd30e2653a	Neglected No More: Housing Markets, Mortgage Lending, and Sea Level Rise	1	Physical	Sea Level Rise		USA	Florida	Risk maps	Synthetic control method	Selling prices	Residential (Condos and single-family)	2001 - 2020		Finally, it is worth reiterating that these housing market responses to climate risk are not due to the pricing of National Flood Insurance Program (NFIP) premiums or federal mortgage programs; Instead, these responses are in spite of federal policies that actively mis-price predictable climate risk. This mis-pricing tends to subsidize coastal property markets at the expense of non-coastal commun…
138	diwde-afa9eb15812c8bdbba5300ed535e105e	Transition Risks and Opportunities in Residential Mortgages	1	Transition		Minimum energy efficiency requirements (policy risk), change in consumer preferences (reputation risk) and carbon tax	EU		Energy consumption		Selling prices and operation costs	Residential	-2050			Table 1 clearly presents "Impact of different climate-related risk types on buildings" only considering Tranistion Risk and Physical Risk. The papers we found considering events such as tossic algae blooms or pine beatles clarly fails to meet this strict classification. The main focus of the paper is on default risks for lending institutions but some considerations are also made on the impact on …
102	europa-0b5bf6122f4df5a1fa9c29affe4ad4e6	Annual report 2019.	1				EU
539	philagov-5d018d856cadb11a22a5b59c1a1a6b58	Philadelphia 0321 FOS	1	Physical			USA	Philadelphia								Other impacts from climate change are listed in the document. I am here focusing on the ones that are relevant withing the scopes of this systematic map
198	bancoes-5b8845ca15ddd71447c3b4ad182af51f	Documentos Ocasionales. 2125.	1	Physical/Transition			Spain									There is really no evidence of impact of climate risk on housing values but could be interesting from a theoretical perspective
53	chicagogov-6c7ac38f978e762ec8ba4e6a811bf11c	Form 10-k	1	Physical/Transition			USA
22	europa-f439116fc438dcb13bf4b1915fffcc8a	Immovable property taxation for sustainable &amp; inclusive growth.	1	Risk of (lack) of transition (???)		Energy efficiency	EU
11	eesceu-11192e4bc0b10dba558730d35d1fe7db	COMMISSION STAFF WORKING DOCUMENT European Financial Stability and Integration Review (EFSIR)	1	Transitional			EU				(The document mentions "value")					The document specifically mentions transitional risk and physical risk. But
245	europa-ca6b73c9bddf942a23c8edaa44e21c5a	2022 climate risk stress test.	1	Physical/Transition	Flood		EU			(The method, the document claims, is presented in another document)		Commercial and residential
390	california_state_agencies-4d3ac9561e6ba439533a5a04ecffb570	CalPERS’ Response to TCFD and Senate Bill 964	1	Physical/Transition			US									Extremely good examples of physical and transition climate risk
460	chicagogov-178c58889296c64019d216efff1c817f	United States Securities And Exchange Commission Washington, D. C. 20549	1				USA
177	nationalbankdk-1c2daac83a5004166db067d0e7677bac	Do banks manage their flood risk exposures? Evidence from the Danish credit registry	1													There is no real evidence of effects on prices, but it could be useful for us to refer to
17	europa-9b5253d2e8819a3ec415a79cce361b2b	Vulnerabilities in the EEA commercial real estate sector : January 2023.	1	Physical/Transitional			EEA
347	arupgroup-c5721fbb2c0921170f647f59e53875a6	Tall buildings: rising to the net zero challenge	1	Physical	Flooding, overheating and water stress		USA/UK	New York/London								No real evidence of impact of climate risk on real estate prices is provided but it is interesting to note the list of climate risks that the authors identify
62	brookings-dece28fcdda73360037c750b2bcfc3b9	Converting brown offices to green apartments	1	Transition		Energy efficiency	USA		Energy consumption	In house model (available here: https://www.brookings.edu/articles/converting-brown-offices-to-green-apartments/)	(The total risk is represented by the presence of several factors: carbon taxes, higher vacancy rates and higher penetration of work-from-home solutions. It could be argued, if promoted behind environmental concerns, that remote working is a transition risk, maybe)	Offices				Will definetely need to come back to this if we plan to model transition risk
739	europa-847bf38fcad0ab37d04c19d14a31a6c0	Towards macroprudential frameworks for managing climate risk - Publications Office of the EU	1	Physical/Transition	Water stress, widfires, riverine floods, droughts	Emissions (through carbon taxes)	EU
